# Supplementary material for: 1,1,3,3,5,5,7,7-Octa­phenyl-2,6-dioxa-4,8-diaza-1,3,5,7-tetra­silacyclo­octa­ne
Source: Acta Crystallogr Sect E Struct Rep Online. 2011 Apr 29;67(Pt 5):o1233. doi: 10.1107/S1600536811014851 (PMC3089214; doi:10.1107/S1600536811014851)
Supplement: Supplementary file 1 [file e-67-o1233-sup1.cif]

##############################################################################
#                                                                            #
# This CIF contains the data in a paper accepted for publication in          #
# Acta Crystallographica Section E. It conforms to the requirements of       #
# Notes for Authors for Acta Crystallographica Section E, and has been       #
# peer reviewed under the auspices of the IUCr Commission on Journals.       #
#                                                                            #
# Full details of the Crystallographic Information File format               #
# are given in the paper "The Crystallographic Information File (CIF):       #
# a New Standard Archive File for Crystallography" by S. R. Hall, F. H.      #
# Allen and I. D. Brown [Acta Cryst. (1991), A47, 655-685].                  #
#                                                                            #
# The current version of the core CIF dictionary is obtainable from          #
# ftp://ftp.iucr.org/pub/cif_core.dic.                                       #
#                                                                            #
# Software is freely available for graphical display of the structure(s)     #
# in this CIF. For information consult the CIF software page                 #
# http://www.iucr.org/resources/cif/software.                                #
#                                                                            #
# This file may be used for bona fide research purposes within the           #
# scientific community so long as proper attribution is given to the journal # 
# article from which it was obtained.                                        #
#                                                                            #
##############################################################################
data_I
_audit_creation_method     SHELXL-97
_chemical_name_systematic
;
2,2,4,4,6,6,8,8-octaphenyl-1,5,3,7,2,4,6,8-dioxadiazatetrasilocane
;
_chemical_name_common
;
1,1,3,3,5,5,7,7-Octaphenyl-2,6-dioxa-4,8-diaza-1,3,5,7-tetrasilacyclooctane
;
_chemical_formula_moiety     'C48 H42 N2 O2 Si4'
_chemical_formula_sum     'C48 H42 N2 O2 Si4'
_chemical_formula_iupac     'C48 H42 N2 O2 Si4'
_chemical_formula_weight     791.20
_chemical_melting_point     ?
_symmetry_cell_setting     monoclinic
_symmetry_space_group_name_H-M     'C 2/c'
_symmetry_space_group_name_Hall     '-C 2yc'
loop_
    _symmetry_equiv_pos_as_xyz
    'x, y, z'
    '-x, y, -z+1/2'
    'x+1/2, y+1/2, z'
    '-x+1/2, y+1/2, -z+1/2'
    '-x, -y, -z'
    'x, -y, z-1/2'
    '-x+1/2, -y+1/2, -z'
    'x+1/2, -y+1/2, z-1/2'
_cell_length_a     12.1188(18)
_cell_length_b     17.016(3)
_cell_length_c     20.621(3)
_cell_angle_alpha     90.00
_cell_angle_beta     93.216(3)
_cell_angle_gamma     90.00
_cell_volume     4245.8(11)
_cell_formula_units_Z     4
_cell_measurement_reflns_used     7324
_cell_measurement_theta_min     2.07
_cell_measurement_theta_max     27.48
_cell_measurement_temperature     173(2)
_exptl_crystal_description     platelet
_exptl_crystal_colour     colorless
_exptl_crystal_size_max     0.35
_exptl_crystal_size_mid     0.35
_exptl_crystal_size_min     0.05
_exptl_crystal_density_diffrn     1.238
_exptl_crystal_density_meas     ?
_exptl_crystal_density_method     'not measured'
_exptl_crystal_F_000     1664
_exptl_absorpt_coefficient_mu     0.181
_exptl_absorpt_correction_type     multi-scan
_exptl_absorpt_process_details     '(CrystalClear; Rigaku, 2007)'
_exptl_absorpt_correction_T_min     0.9393
_exptl_absorpt_correction_T_max     0.9910
_exptl_special_details
;
;
_diffrn_ambient_temperature     173(2)
_diffrn_radiation_type     MoK\a
_diffrn_radiation_wavelength     0.71073
_diffrn_radiation_source     'rotating anode'
_diffrn_radiation_monochromator     Confocal
_diffrn_measurement_device_type     'Rigaku MM007-HF CCD (Saturn 724+)'
_diffrn_measurement_method     '\w scans at fixed \c = 45\%'
_diffrn_detector_area_resol_mean     ?
_diffrn_reflns_number     14029
_diffrn_reflns_av_R_equivalents     0.0391
_diffrn_reflns_av_sigmaI/netI     0.0370
_diffrn_reflns_theta_min     2.07
_diffrn_reflns_theta_max     27.48
_diffrn_reflns_theta_full     27.48
_diffrn_measured_fraction_theta_max     0.989
_diffrn_measured_fraction_theta_full     0.989
_diffrn_reflns_limit_h_min     -15
_diffrn_reflns_limit_h_max     13
_diffrn_reflns_limit_k_min     -18
_diffrn_reflns_limit_k_max     22
_diffrn_reflns_limit_l_min     -26
_diffrn_reflns_limit_l_max     24
_diffrn_standards_number     ?
_diffrn_standards_interval_count     ?
_diffrn_standards_interval_time     ?
_diffrn_standards_decay_%     ?
_refine_special_details
;
Refinement of <i>F</i>^2^ against ALL reflections. The weighted <i>R</i>-factor
<i>wR</i> and goodness of fit <i>S</i> are based on <i>F</i>^2^, conventional
<i>R</i>-factors <i>R</i> are based on <i>F</i>, with <i>F</i> set to zero for
negative <i>F</i>^2^. The threshold expression of <i>F</i>^2^ >
\s(<i>F</i>^2^) is used only for calculating <i>R</i>-factors(gt) <i>etc</i>.
and is not relevant to the choice of reflections for refinement.
<i>R</i>-factors based on <i>F</i>^2^ are statistically about twice as large
as those based on <i>F</i>, and <i>R</i>- factors based on ALL data will be
even larger.
;
_reflns_number_total     4833
_reflns_number_gt     4411
_reflns_threshold_expression     I>2\s(I)
_refine_ls_structure_factor_coef     Fsqd
_refine_ls_matrix_type     full
_refine_ls_R_factor_all     0.0581
_refine_ls_R_factor_gt     0.0520
_refine_ls_wR_factor_gt     0.1168
_refine_ls_wR_factor_ref     0.1204
_refine_ls_goodness_of_fit_ref     1.102
_refine_ls_restrained_S_all     1.102
_refine_ls_number_reflns     4833
_refine_ls_number_parameters     253
_refine_ls_number_restraints     0
_refine_ls_hydrogen_treatment     constr
_refine_ls_weighting_scheme     calc
_refine_ls_weighting_details
         'calc w=1/[\s^2^(Fo^2^)+(0.0442P)^2^+4.9740P] where P=(Fo^2^+2Fc^2^)/3'
_atom_sites_solution_hydrogens     geom
_atom_sites_solution_primary     direct
_atom_sites_solution_secondary     difmap
_refine_ls_shift/su_max     0.001
_refine_ls_shift/su_mean     0.000
_refine_diff_density_max     0.392
_refine_diff_density_min     -0.303
_refine_ls_extinction_method     none
_refine_ls_extinction_coef     ?
loop_
    _atom_type_symbol
    _atom_type_description
    _atom_type_scat_dispersion_real
    _atom_type_scat_dispersion_imag
    _atom_type_scat_source
    'C' 'C' 0.0033 0.0016
                         'International Tables Vol C Tables 4.2.6.8 and 6.1.1.4'
    'H' 'H' 0.0000 0.0000
                         'International Tables Vol C Tables 4.2.6.8 and 6.1.1.4'
    'N' 'N' 0.0061 0.0033
                         'International Tables Vol C Tables 4.2.6.8 and 6.1.1.4'
    'O' 'O' 0.0106 0.0060
                         'International Tables Vol C Tables 4.2.6.8 and 6.1.1.4'
    'Si' 'Si' 0.0817 0.0704
                         'International Tables Vol C Tables 4.2.6.8 and 6.1.1.4'
_computing_data_collection     'CrystalClear (Rigaku, 2007)'
_computing_cell_refinement     'CrystalClear (Rigaku, 2007)'
_computing_data_reduction     'CrystalClear (Rigaku, 2007)'
_computing_structure_solution     'SHELXS97 (Sheldrick, 2008)'
_computing_structure_refinement     'SHELXL97 (Sheldrick, 2008)'
_computing_molecular_graphics     'SHELXTL (Sheldrick, 2008)'
_computing_publication_material     'SHELXL97 (Sheldrick, 2008)'
loop_
    _atom_site_type_symbol
    _atom_site_label
    _atom_site_fract_x
    _atom_site_fract_y
    _atom_site_fract_z
    _atom_site_U_iso_or_equiv
    _atom_site_adp_type
    _atom_site_calc_flag
    _atom_site_refinement_flags
    _atom_site_occupancy
    _atom_site_symmetry_multiplicity
    _atom_site_disorder_assembly
    _atom_site_disorder_group
    Si Si1 0.34094(4) 0.15720(3) 0.71343(2) 0.02431(13) Uani d . 1 1 . .
    Si Si2 0.55767(4) 0.21644(3) 0.65217(2) 0.02461(13) Uani d . 1 1 . .
    O O1 0.44552(11) 0.16871(8) 0.66768(6) 0.0324(3) Uani d . 1 1 . .
    N N1 0.35191(13) 0.21530(9) 0.78113(7) 0.0282(3) Uani d . 1 1 . .
    H H1A 0.3008 0.2520 0.7818 0.034 Uiso calc R 1 1 . .
    C C1 0.21399(15) 0.18949(11) 0.66561(8) 0.0269(4) Uani d . 1 1 . .
    C C2 0.21930(18) 0.23932(15) 0.61226(10) 0.0437(5) Uani d . 1 1 . .
    H H2A 0.2895 0.2534 0.5975 0.052 Uiso calc R 1 1 . .
    C C3 0.12476(19) 0.26890(15) 0.58017(11) 0.0471(6) Uani d . 1 1 . .
    H H3A 0.1310 0.3036 0.5445 0.057 Uiso calc R 1 1 . .
    C C4 0.02258(18) 0.24847(14) 0.59954(10) 0.0415(5) Uani d . 1 1 . .
    H H4A -0.0422 0.2684 0.5772 0.050 Uiso calc R 1 1 . .
    C C5 0.01439(18) 0.19908(15) 0.65148(12) 0.0478(6) Uani d . 1 1 . .
    H H5A -0.0564 0.1845 0.6651 0.057 Uiso calc R 1 1 . .
    C C6 0.10912(17) 0.17011(13) 0.68447(11) 0.0390(5) Uani d . 1 1 . .
    H H6A 0.1019 0.1363 0.7207 0.047 Uiso calc R 1 1 . .
    C C7 0.33633(15) 0.05141(11) 0.73523(9) 0.0284(4) Uani d . 1 1 . .
    C C8 0.29044(18) 0.02462(12) 0.79170(11) 0.0405(5) Uani d . 1 1 . .
    H H8A 0.2599 0.0613 0.8204 0.049 Uiso calc R 1 1 . .
    C C9 0.2889(2) -0.05507(14) 0.80646(12) 0.0503(6) Uani d . 1 1 . .
    H H9A 0.2573 -0.0725 0.8450 0.060 Uiso calc R 1 1 . .
    C C10 0.3333(2) -0.10885(13) 0.76511(13) 0.0492(6) Uani d . 1 1 . .
    H H10A 0.3335 -0.1632 0.7756 0.059 Uiso calc R 1 1 . .
    C C11 0.3772(2) -0.08378(13) 0.70882(12) 0.0481(6) Uani d . 1 1 . .
    H H11A 0.4062 -0.1209 0.6799 0.058 Uiso calc R 1 1 . .
    C C12 0.37953(19) -0.00461(12) 0.69411(10) 0.0390(5) Uani d . 1 1 . .
    H H12A 0.4111 0.0121 0.6553 0.047 Uiso calc R 1 1 . .
    C C13 0.61490(16) 0.16531(11) 0.58150(8) 0.0289(4) Uani d . 1 1 . .
    C C14 0.5520(2) 0.11582(13) 0.54049(10) 0.0416(5) Uani d . 1 1 . .
    H H14A 0.4766 0.1068 0.5485 0.050 Uiso calc R 1 1 . .
    C C15 0.5975(2) 0.07921(15) 0.48789(12) 0.0550(6) Uani d . 1 1 . .
    H H15A 0.5531 0.0461 0.4600 0.066 Uiso calc R 1 1 . .
    C C16 0.7078(2) 0.09105(15) 0.47616(12) 0.0545(7) Uani d . 1 1 . .
    H H16A 0.7399 0.0647 0.4412 0.065 Uiso calc R 1 1 . .
    C C17 0.7700(2) 0.14071(17) 0.51506(12) 0.0543(6) Uani d . 1 1 . .
    H H17A 0.8451 0.1501 0.5065 0.065 Uiso calc R 1 1 . .
    C C18 0.72369(18) 0.17780(15) 0.56732(11) 0.0434(5) Uani d . 1 1 . .
    H H18A 0.7679 0.2125 0.5938 0.052 Uiso calc R 1 1 . .
    C C19 0.52733(15) 0.32134(11) 0.63098(9) 0.0306(4) Uani d . 1 1 . .
    C C20 0.5545(2) 0.38324(14) 0.67257(12) 0.0515(6) Uani d . 1 1 . .
    H H20A 0.5909 0.3725 0.7136 0.062 Uiso calc R 1 1 . .
    C C21 0.5299(3) 0.46049(16) 0.65572(16) 0.0752(9) Uani d . 1 1 . .
    H H21A 0.5515 0.5019 0.6846 0.090 Uiso calc R 1 1 . .
    C C22 0.4745(3) 0.47717(17) 0.59751(16) 0.0731(9) Uani d . 1 1 . .
    H H22A 0.4558 0.5299 0.5866 0.088 Uiso calc R 1 1 . .
    C C23 0.4461(2) 0.41749(17) 0.55499(13) 0.0591(7) Uani d . 1 1 . .
    H H23A 0.4083 0.4290 0.5145 0.071 Uiso calc R 1 1 . .
    C C24 0.47270(17) 0.34019(14) 0.57119(10) 0.0410(5) Uani d . 1 1 . .
    H H24A 0.4535 0.2994 0.5412 0.049 Uiso calc R 1 1 . .
loop_
    _atom_site_aniso_label
    _atom_site_aniso_U_11
    _atom_site_aniso_U_22
    _atom_site_aniso_U_33
    _atom_site_aniso_U_12
    _atom_site_aniso_U_13
    _atom_site_aniso_U_23
    Si1 0.0250(2) 0.0252(2) 0.0230(2) -0.00224(18) 0.00372(18) -0.00254(18)
    Si2 0.0258(3) 0.0269(2) 0.0213(2) -0.00168(19) 0.00308(18) 0.00178(18)
    O1 0.0313(7) 0.0380(7) 0.0284(6) -0.0055(6) 0.0064(5) -0.0020(6)
    N1 0.0297(8) 0.0287(8) 0.0260(7) 0.0041(6) 0.0004(6) -0.0057(6)
    C1 0.0293(9) 0.0260(8) 0.0254(8) -0.0021(7) 0.0009(7) -0.0058(7)
    C2 0.0334(11) 0.0624(14) 0.0353(11) -0.0068(10) 0.0012(9) 0.0122(10)
    C3 0.0423(12) 0.0627(15) 0.0356(11) -0.0032(11) -0.0053(9) 0.0159(10)
    C4 0.0353(11) 0.0478(12) 0.0404(11) 0.0012(9) -0.0074(9) -0.0009(10)
    C5 0.0268(10) 0.0570(14) 0.0595(14) -0.0025(10) 0.0014(10) 0.0140(12)
    C6 0.0333(10) 0.0390(11) 0.0449(12) -0.0033(9) 0.0038(9) 0.0096(9)
    C7 0.0272(9) 0.0271(9) 0.0307(9) -0.0005(7) -0.0005(7) -0.0023(7)
    C8 0.0443(12) 0.0326(10) 0.0455(12) -0.0048(9) 0.0114(9) 0.0010(9)
    C9 0.0555(15) 0.0413(12) 0.0544(14) -0.0116(11) 0.0062(11) 0.0125(11)
    C10 0.0524(14) 0.0262(10) 0.0674(16) -0.0051(9) -0.0129(12) 0.0027(10)
    C11 0.0611(15) 0.0301(11) 0.0521(13) 0.0066(10) -0.0070(11) -0.0091(10)
    C12 0.0493(12) 0.0333(10) 0.0340(10) 0.0054(9) -0.0003(9) -0.0042(8)
    C13 0.0335(10) 0.0305(9) 0.0232(8) 0.0009(7) 0.0058(7) 0.0036(7)
    C14 0.0483(13) 0.0445(12) 0.0328(10) -0.0049(10) 0.0081(9) -0.0050(9)
    C15 0.0738(18) 0.0509(14) 0.0413(12) -0.0061(13) 0.0116(12) -0.0146(11)
    C16 0.0748(18) 0.0516(14) 0.0393(12) 0.0140(13) 0.0235(12) -0.0043(11)
    C17 0.0447(13) 0.0709(17) 0.0494(14) 0.0074(12) 0.0219(11) 0.0007(12)
    C18 0.0358(11) 0.0563(14) 0.0393(11) -0.0031(10) 0.0110(9) -0.0057(10)
    C19 0.0295(9) 0.0315(9) 0.0315(9) 0.0007(7) 0.0073(7) 0.0071(8)
    C20 0.0683(17) 0.0350(12) 0.0507(13) 0.0018(11) -0.0019(12) -0.0010(10)
    C21 0.113(3) 0.0323(13) 0.081(2) 0.0055(15) 0.0110(19) -0.0008(13)
    C22 0.094(2) 0.0425(15) 0.086(2) 0.0219(15) 0.0350(19) 0.0248(15)
    C23 0.0513(14) 0.0715(18) 0.0562(15) 0.0179(13) 0.0186(12) 0.0386(14)
    C24 0.0368(11) 0.0514(13) 0.0355(11) 0.0043(9) 0.0075(9) 0.0163(9)
_geom_special_details
;
All e.s.d.'s (except the e.s.d. in the dihedral angle between two l.s. planes)
are estimated using the full covariance matrix. The cell e.s.d.'s are taken
into account individually in the estimation of e.s.d.'s in distances, angles
and torsion angles; correlations between e.s.d.'s in cell parameters are only
used when they are defined by crystal symmetry. An approximate (isotropic)
treatment of cell e.s.d.'s is used for estimating e.s.d.'s involving l.s.
planes.
;
loop_
    _geom_bond_atom_site_label_1
    _geom_bond_atom_site_label_2
    _geom_bond_site_symmetry_2
    _geom_bond_distance
    _geom_bond_publ_flag
    Si1 O1 . 1.6338(14) ?
    Si1 N1 . 1.7099(15) ?
    Si1 C7 . 1.8571(19) ?
    Si1 C1 . 1.8630(19) ?
    Si2 O1 . 1.6302(14) ?
    Si2 N1 2_656 1.7098(15) ?
    Si2 C13 . 1.8643(19) ?
    Si2 C19 . 1.869(2) ?
    N1 Si2 2_656 1.7098(15) ?
    N1 H1A . 0.8800 ?
    C1 C6 . 1.390(3) ?
    C1 C2 . 1.393(3) ?
    C2 C3 . 1.385(3) ?
    C2 H2A . 0.9500 ?
    C3 C4 . 1.367(3) ?
    C3 H3A . 0.9500 ?
    C4 C5 . 1.369(3) ?
    C4 H4A . 0.9500 ?
    C5 C6 . 1.391(3) ?
    C5 H5A . 0.9500 ?
    C6 H6A . 0.9500 ?
    C7 C8 . 1.395(3) ?
    C7 C12 . 1.397(3) ?
    C8 C9 . 1.390(3) ?
    C8 H8A . 0.9500 ?
    C9 C10 . 1.381(4) ?
    C9 H9A . 0.9500 ?
    C10 C11 . 1.372(4) ?
    C10 H10A . 0.9500 ?
    C11 C12 . 1.381(3) ?
    C11 H11A . 0.9500 ?
    C12 H12A . 0.9500 ?
    C13 C18 . 1.383(3) ?
    C13 C14 . 1.390(3) ?
    C14 C15 . 1.392(3) ?
    C14 H14A . 0.9500 ?
    C15 C16 . 1.386(4) ?
    C15 H15A . 0.9500 ?
    C16 C17 . 1.363(4) ?
    C16 H16A . 0.9500 ?
    C17 C18 . 1.394(3) ?
    C17 H17A . 0.9500 ?
    C18 H18A . 0.9500 ?
    C19 C20 . 1.386(3) ?
    C19 C24 . 1.403(3) ?
    C20 C21 . 1.388(3) ?
    C20 H20A . 0.9500 ?
    C21 C22 . 1.372(4) ?
    C21 H21A . 0.9500 ?
    C22 C23 . 1.373(4) ?
    C22 H22A . 0.9500 ?
    C23 C24 . 1.390(3) ?
    C23 H23A . 0.9500 ?
    C24 H24A . 0.9500 ?
loop_
    _geom_angle_atom_site_label_1
    _geom_angle_atom_site_label_2
    _geom_angle_atom_site_label_3
    _geom_angle_site_symmetry_1
    _geom_angle_site_symmetry_3
    _geom_angle
    _geom_angle_publ_flag
    O1 Si1 N1 . . 112.01(8) ?
    O1 Si1 C7 . . 106.91(8) ?
    N1 Si1 C7 . . 111.40(8) ?
    O1 Si1 C1 . . 107.65(8) ?
    N1 Si1 C1 . . 106.60(8) ?
    C7 Si1 C1 . . 112.27(8) ?
    O1 Si2 N1 . 2_656 109.90(7) ?
    O1 Si2 C13 . . 105.76(8) ?
    N1 Si2 C13 2_656 . 111.95(8) ?
    O1 Si2 C19 . . 111.49(8) ?
    N1 Si2 C19 2_656 . 107.92(8) ?
    C13 Si2 C19 . . 109.86(8) ?
    Si2 O1 Si1 . . 148.79(9) ?
    Si2 N1 Si1 2_656 . 132.87(10) ?
    Si2 N1 H1A 2_656 . 113.6 ?
    Si1 N1 H1A . . 113.6 ?
    C6 C1 C2 . . 116.67(18) ?
    C6 C1 Si1 . . 121.53(15) ?
    C2 C1 Si1 . . 121.61(15) ?
    C3 C2 C1 . . 121.7(2) ?
    C3 C2 H2A . . 119.2 ?
    C1 C2 H2A . . 119.2 ?
    C4 C3 C2 . . 120.4(2) ?
    C4 C3 H3A . . 119.8 ?
    C2 C3 H3A . . 119.8 ?
    C3 C4 C5 . . 119.4(2) ?
    C3 C4 H4A . . 120.3 ?
    C5 C4 H4A . . 120.3 ?
    C4 C5 C6 . . 120.4(2) ?
    C4 C5 H5A . . 119.8 ?
    C6 C5 H5A . . 119.8 ?
    C1 C6 C5 . . 121.4(2) ?
    C1 C6 H6A . . 119.3 ?
    C5 C6 H6A . . 119.3 ?
    C8 C7 C12 . . 117.66(18) ?
    C8 C7 Si1 . . 122.53(15) ?
    C12 C7 Si1 . . 119.81(15) ?
    C9 C8 C7 . . 120.8(2) ?
    C9 C8 H8A . . 119.6 ?
    C7 C8 H8A . . 119.6 ?
    C10 C9 C8 . . 120.1(2) ?
    C10 C9 H9A . . 120.0 ?
    C8 C9 H9A . . 120.0 ?
    C11 C10 C9 . . 120.0(2) ?
    C11 C10 H10A . . 120.0 ?
    C9 C10 H10A . . 120.0 ?
    C10 C11 C12 . . 120.2(2) ?
    C10 C11 H11A . . 119.9 ?
    C12 C11 H11A . . 119.9 ?
    C11 C12 C7 . . 121.3(2) ?
    C11 C12 H12A . . 119.4 ?
    C7 C12 H12A . . 119.4 ?
    C18 C13 C14 . . 117.47(18) ?
    C18 C13 Si2 . . 119.63(15) ?
    C14 C13 Si2 . . 122.87(15) ?
    C13 C14 C15 . . 121.1(2) ?
    C13 C14 H14A . . 119.4 ?
    C15 C14 H14A . . 119.4 ?
    C16 C15 C14 . . 120.0(2) ?
    C16 C15 H15A . . 120.0 ?
    C14 C15 H15A . . 120.0 ?
    C17 C16 C15 . . 119.6(2) ?
    C17 C16 H16A . . 120.2 ?
    C15 C16 H16A . . 120.2 ?
    C16 C17 C18 . . 120.2(2) ?
    C16 C17 H17A . . 119.9 ?
    C18 C17 H17A . . 119.9 ?
    C13 C18 C17 . . 121.6(2) ?
    C13 C18 H18A . . 119.2 ?
    C17 C18 H18A . . 119.2 ?
    C20 C19 C24 . . 117.0(2) ?
    C20 C19 Si2 . . 122.97(16) ?
    C24 C19 Si2 . . 120.04(16) ?
    C19 C20 C21 . . 121.6(2) ?
    C19 C20 H20A . . 119.2 ?
    C21 C20 H20A . . 119.2 ?
    C22 C21 C20 . . 120.2(3) ?
    C22 C21 H21A . . 119.9 ?
    C20 C21 H21A . . 119.9 ?
    C21 C22 C23 . . 119.9(2) ?
    C21 C22 H22A . . 120.0 ?
    C23 C22 H22A . . 120.0 ?
    C22 C23 C24 . . 120.0(2) ?
    C22 C23 H23A . . 120.0 ?
    C24 C23 H23A . . 120.0 ?
    C23 C24 C19 . . 121.2(2) ?
    C23 C24 H24A . . 119.4 ?
    C19 C24 H24A . . 119.4 ?
loop_
    _geom_torsion_atom_site_label_1
    _geom_torsion_atom_site_label_2
    _geom_torsion_atom_site_label_3
    _geom_torsion_atom_site_label_4
    _geom_torsion_site_symmetry_1
    _geom_torsion_site_symmetry_2
    _geom_torsion_site_symmetry_3
    _geom_torsion_site_symmetry_4
    _geom_torsion
    _geom_torsion_publ_flag
    N1 Si2 O1 Si1 2_656 . . . 55.8(2) ?
    C13 Si2 O1 Si1 . . . . 176.78(17) ?
    C19 Si2 O1 Si1 . . . . -63.8(2) ?
    N1 Si1 O1 Si2 . . . . -7.6(2) ?
    C7 Si1 O1 Si2 . . . . -129.94(18) ?
    C1 Si1 O1 Si2 . . . . 109.24(18) ?
    O1 Si1 N1 Si2 . . . 2_656 -66.15(15) ?
    C7 Si1 N1 Si2 . . . 2_656 53.55(15) ?
    C1 Si1 N1 Si2 . . . 2_656 176.34(12) ?
    O1 Si1 C1 C6 . . . . 164.56(16) ?
    N1 Si1 C1 C6 . . . . -75.08(18) ?
    C7 Si1 C1 C6 . . . . 47.16(18) ?
    O1 Si1 C1 C2 . . . . -20.62(19) ?
    N1 Si1 C1 C2 . . . . 99.73(18) ?
    C7 Si1 C1 C2 . . . . -138.02(17) ?
    C6 C1 C2 C3 . . . . 0.8(3) ?
    Si1 C1 C2 C3 . . . . -174.23(19) ?
    C1 C2 C3 C4 . . . . -1.3(4) ?
    C2 C3 C4 C5 . . . . 0.7(4) ?
    C3 C4 C5 C6 . . . . 0.2(4) ?
    C2 C1 C6 C5 . . . . 0.1(3) ?
    Si1 C1 C6 C5 . . . . 175.18(18) ?
    C4 C5 C6 C1 . . . . -0.6(4) ?
    O1 Si1 C7 C8 . . . . 153.74(16) ?
    N1 Si1 C7 C8 . . . . 31.06(19) ?
    C1 Si1 C7 C8 . . . . -88.42(18) ?
    O1 Si1 C7 C12 . . . . -26.55(18) ?
    N1 Si1 C7 C12 . . . . -149.23(15) ?
    C1 Si1 C7 C12 . . . . 91.29(17) ?
    C12 C7 C8 C9 . . . . 0.5(3) ?
    Si1 C7 C8 C9 . . . . -179.76(18) ?
    C7 C8 C9 C10 . . . . 0.1(4) ?
    C8 C9 C10 C11 . . . . -1.2(4) ?
    C9 C10 C11 C12 . . . . 1.5(4) ?
    C10 C11 C12 C7 . . . . -0.9(3) ?
    C8 C7 C12 C11 . . . . -0.2(3) ?
    Si1 C7 C12 C11 . . . . -179.88(17) ?
    O1 Si2 C13 C18 . . . . -162.77(16) ?
    N1 Si2 C13 C18 2_656 . . . -43.10(19) ?
    C19 Si2 C13 C18 . . . . 76.79(18) ?
    O1 Si2 C13 C14 . . . . 18.92(19) ?
    N1 Si2 C13 C14 2_656 . . . 138.60(17) ?
    C19 Si2 C13 C14 . . . . -101.52(18) ?
    C18 C13 C14 C15 . . . . 1.1(3) ?
    Si2 C13 C14 C15 . . . . 179.47(18) ?
    C13 C14 C15 C16 . . . . 0.8(4) ?
    C14 C15 C16 C17 . . . . -2.2(4) ?
    C15 C16 C17 C18 . . . . 1.6(4) ?
    C14 C13 C18 C17 . . . . -1.7(3) ?
    Si2 C13 C18 C17 . . . . 179.86(19) ?
    C16 C17 C18 C13 . . . . 0.4(4) ?
    O1 Si2 C19 C20 . . . . 107.10(19) ?
    N1 Si2 C19 C20 2_656 . . . -13.7(2) ?
    C13 Si2 C19 C20 . . . . -135.99(19) ?
    O1 Si2 C19 C24 . . . . -71.58(17) ?
    N1 Si2 C19 C24 2_656 . . . 167.65(15) ?
    C13 Si2 C19 C24 . . . . 45.33(18) ?
    C24 C19 C20 C21 . . . . -0.6(4) ?
    Si2 C19 C20 C21 . . . . -179.4(2) ?
    C19 C20 C21 C22 . . . . 2.0(5) ?
    C20 C21 C22 C23 . . . . -1.9(5) ?
    C21 C22 C23 C24 . . . . 0.6(4) ?
    C22 C23 C24 C19 . . . . 0.8(4) ?
    C20 C19 C24 C23 . . . . -0.7(3) ?
    Si2 C19 C24 C23 . . . . 178.04(17) ?
_iucr_refine_instructions_details
;
TITL mx948 in C2/c
CELL 0.71073  12.1188  17.0164  20.6212  90.000  93.216  90.000
ZERR   4.00   0.0018   0.0025   0.0029   0.000   0.003   0.000
LATT  7
SYMM -X, Y, 0.5-Z
SFAC C H N O SI
UNIT 192 168 8 8 16
L.S. 5
FMAP 2
PLAN 20
ACTA
BOND $H
CONF
HTAB
TEMP -100
SIZE 0.35 0.35 0.05
WGHT    0.044200    4.974000
FVAR       3.42548
SI1   5    0.340935    0.157197    0.713428    11.00000    0.02497    0.02518 =
         0.02304   -0.00254    0.00372   -0.00224
SI2   5    0.557671    0.216437    0.652173    11.00000    0.02583    0.02688 =
         0.02133    0.00178    0.00308   -0.00168
O1    4    0.445521    0.168713    0.667675    11.00000    0.03127    0.03803 =
         0.02842   -0.00196    0.00644   -0.00555
N1    3    0.351914    0.215303    0.781131    11.00000    0.02972    0.02866 =
         0.02601   -0.00573    0.00036    0.00411
AFIX  43
H1A   2    0.300785    0.251973    0.781777    11.00000   -1.20000
AFIX   0
C1    1    0.213995    0.189486    0.665608    11.00000    0.02930    0.02598 =
         0.02543   -0.00577    0.00087   -0.00208
C2    1    0.219297    0.239321    0.612265    11.00000    0.03342    0.06240 =
         0.03534    0.01222    0.00119   -0.00678
AFIX  43
H2A   2    0.289511    0.253371    0.597534    11.00000   -1.20000
AFIX   0
C3    1    0.124756    0.268897    0.580169    11.00000    0.04233    0.06269 =
         0.03556    0.01594   -0.00531   -0.00319
AFIX  43
H3A   2    0.130959    0.303599    0.544469    11.00000   -1.20000
AFIX   0
C4    1    0.022584    0.248466    0.599537    11.00000    0.03527    0.04776 =
         0.04041   -0.00091   -0.00736    0.00125
AFIX  43
H4A   2   -0.042161    0.268354    0.577159    11.00000   -1.20000
AFIX   0
C5    1    0.014391    0.199078    0.651483    11.00000    0.02680    0.05704 =
         0.05950    0.01397    0.00137   -0.00246
AFIX  43
H5A   2   -0.056379    0.184513    0.665072    11.00000   -1.20000
AFIX   0
C6    1    0.109118    0.170107    0.684471    11.00000    0.03333    0.03896 =
         0.04493    0.00964    0.00375   -0.00330
AFIX  43
H6A   2    0.101938    0.136343    0.720680    11.00000   -1.20000
AFIX   0
C7    1    0.336332    0.051407    0.735230    11.00000    0.02724    0.02710 =
         0.03072   -0.00234   -0.00049   -0.00052
C8    1    0.290443    0.024616    0.791702    11.00000    0.04426    0.03263 =
         0.04546    0.00099    0.01137   -0.00485
AFIX  43
H8A   2    0.259857    0.061290    0.820433    11.00000   -1.20000
AFIX   0
C9    1    0.288907   -0.055066    0.806465    11.00000    0.05550    0.04134 =
         0.05437    0.01251    0.00625   -0.01162
AFIX  43
H9A   2    0.257261   -0.072531    0.845043    11.00000   -1.20000
AFIX   0
C10   1    0.333331   -0.108850    0.765112    11.00000    0.05238    0.02615 =
         0.06737    0.00267   -0.01290   -0.00511
AFIX  43
H10A  2    0.333490   -0.163204    0.775635    11.00000   -1.20000
AFIX   0
C11   1    0.377246   -0.083776    0.708819    11.00000    0.06114    0.03010 =
         0.05206   -0.00915   -0.00701    0.00663
AFIX  43
H11A  2    0.406161   -0.120948    0.679879    11.00000   -1.20000
AFIX   0
C12   1    0.379526   -0.004609    0.694112    11.00000    0.04926    0.03334 =
         0.03400   -0.00424   -0.00033    0.00541
AFIX  43
H12A  2    0.411086    0.012063    0.655276    11.00000   -1.20000
AFIX   0
C13   1    0.614896    0.165306    0.581497    11.00000    0.03348    0.03047 =
         0.02321    0.00357    0.00583    0.00092
C14   1    0.551981    0.115819    0.540486    11.00000    0.04831    0.04451 =
         0.03275   -0.00498    0.00813   -0.00495
AFIX  43
H14A  2    0.476586    0.106847    0.548512    11.00000   -1.20000
AFIX   0
C15   1    0.597535    0.079209    0.487892    11.00000    0.07380    0.05091 =
         0.04133   -0.01460    0.01155   -0.00605
AFIX  43
H15A  2    0.553080    0.046119    0.460038    11.00000   -1.20000
AFIX   0
C16   1    0.707833    0.091049    0.476162    11.00000    0.07481    0.05160 =
         0.03933   -0.00432    0.02346    0.01399
AFIX  43
H16A  2    0.739884    0.064704    0.441218    11.00000   -1.20000
AFIX   0
C17   1    0.769998    0.140707    0.515059    11.00000    0.04471    0.07088 =
         0.04941    0.00071    0.02192    0.00737
AFIX  43
H17A  2    0.845095    0.150066    0.506532    11.00000   -1.20000
AFIX   0
C18   1    0.723688    0.177797    0.567318    11.00000    0.03579    0.05626 =
         0.03927   -0.00565    0.01097   -0.00313
AFIX  43
H18A  2    0.767936    0.212500    0.593842    11.00000   -1.20000
AFIX   0
C19   1    0.527329    0.321338    0.630979    11.00000    0.02949    0.03146 =
         0.03154    0.00708    0.00725    0.00067
C20   1    0.554496    0.383239    0.672568    11.00000    0.06830    0.03503 =
         0.05066   -0.00099   -0.00187    0.00179
AFIX  43
H20A  2    0.590851    0.372507    0.713627    11.00000   -1.20000
AFIX   0
C21   1    0.529914    0.460494    0.655722    11.00000    0.11276    0.03234 =
         0.08110   -0.00079    0.01103    0.00548
AFIX  43
H21A  2    0.551516    0.501938    0.684579    11.00000   -1.20000
AFIX   0
C22   1    0.474500    0.477173    0.597509    11.00000    0.09411    0.04247 =
         0.08616    0.02479    0.03500    0.02190
AFIX  43
H22A  2    0.455786    0.529950    0.586637    11.00000   -1.20000
AFIX   0
C23   1    0.446132    0.417491    0.554992    11.00000    0.05125    0.07155 =
         0.05618    0.03860    0.01863    0.01788
AFIX  43
H23A  2    0.408344    0.429004    0.514497    11.00000   -1.20000
AFIX   0
C24   1    0.472702    0.340192    0.571190    11.00000    0.03681    0.05139 =
         0.03545    0.01633    0.00748    0.00430
AFIX  43
H24A  2    0.453515    0.299368    0.541219    11.00000   -1.20000
HKLF 4
REM  mx948 in C2/c
REM R1 =  0.0520 for   4411 Fo > 4sig(Fo)  and  0.0581 for all   4833 data
REM    253 parameters refined using      0 restraints
END
WGHT      0.0442      4.9747
REM Highest difference peak  0.392,  deepest hole -0.303,  1-sigma level  0.050
Q1    1   0.5336  0.2785  0.6394  11.00000  0.05    0.39
Q2    1   0.3431  0.0994  0.7280  11.00000  0.05    0.35
Q3    1   0.5961  0.1950  0.6103  11.00000  0.05    0.33
Q4    1   0.5986  0.0832  0.5657  11.00000  0.05    0.32
Q5    1   0.3516  0.1953  0.7521  11.00000  0.05    0.29
Q6    1   0.6597  0.0458  0.5112  11.00000  0.05    0.29
Q7    1   0.5042  0.3326  0.6028  11.00000  0.05    0.29
Q8    1   0.3677  0.0262  0.7174  11.00000  0.05    0.28
Q9    1   0.3524 -0.0433  0.7031  11.00000  0.05    0.27
Q10   1   0.0245  0.2362  0.6327  11.00000  0.05    0.26
Q11   1   0.2691  0.1672  0.6741  11.00000  0.05    0.25
Q12   1   0.6606  0.1677  0.5736  11.00000  0.05    0.25
Q13   1   0.3977  0.2045  0.7991  11.00000  0.05    0.24
Q14   1   0.5427  0.3498  0.6473  11.00000  0.05    0.23
Q15   1   0.2821 -0.0857  0.7753  11.00000  0.05    0.23
Q16   1   0.2231  0.2174  0.6527  11.00000  0.05    0.21
Q17   1   0.4750  0.3741  0.5604  11.00000  0.05    0.21
Q18   1   0.3191  0.0374  0.7570  11.00000  0.05    0.20
Q19   1   0.1628  0.2361  0.5813  11.00000  0.05    0.20
Q20   1   0.4666  0.1247  0.6593  11.00000  0.05    0.20
;
data_global
_journal_date_recd_electronic     2011-04-11
_journal_date_accepted     2011-04-20
_journal_name_full     'Acta Crystallographica, Section E'
_journal_year     2011
_journal_volume     67
_journal_issue      5
_journal_page_first     o1233
_journal_page_last     o1233
_journal_paper_category     QO
_journal_coeditor_code     LH5233
_publ_contact_author_name     'Professor Zhijie Zhang'
_publ_contact_author_address
;
 Institute of Chemistry, Chinese Academy of Sciences
 Beijing, 100190
 People's Republic of China
;
_publ_contact_author_email     'zhangzj@iccas.ac.cn'
_publ_contact_author_fax     '86(10)62554494'
_publ_contact_author_phone     '86(10)62554494'
_publ_section_title
;
1,1,3,3,5,5,7,7-Octaphenyl-2,6-dioxa-4,8-diaza-1,3,5,7-tetrasilacyclooctane
;
loop_
    _publ_author_name
    _publ_author_address
    'Lv, Zhen'
;
 Institute of Chemistry, Chinese Academy of Sciences
 Beijing 100190
 People's Republic of China
;
    'Dai, Lina'
;
 Institute of Chemistry, Chinese Academy of Sciences
 Beijing 100190
 People's Republic of China
;
    'Zhang, Xuezhong'
;
 Institute of Chemistry, Chinese Academy of Sciences
 Beijing 100190
 People's Republic of China
;
    'Zhang, Zhijie'
;
 Institute of Chemistry, Chinese Academy of Sciences
 Beijing 100190
 People's Republic of China
;
    'Xie, Zemin'
;
 Institute of Chemistry, Chinese Academy of Sciences
 Beijing 100190
 People's Republic of China
;
