# Supplementary material for: 1,1,3,3,5,5,7,7-Octa­phenyl-2,6-dioxa-4,8-diaza-1,3,5,7-tetra­silacyclo­octa­ne
Source: Acta Crystallogr Sect E Struct Rep Online. 2011 Apr 29;67(Pt 5):o1233. doi: 10.1107/S1600536811014851 (PMC3089214; doi:10.1107/S1600536811014851)
Supplement: Supplementary file 2 [file e-67-o1233-Isup2.hkl]

# 
# h,k,l, Fc-squared, Fo-squared, sigma(Fo-squared) and status flag 
# 
data_I
_shelx_title ' mx948 in C2/c' 
_shelx_refln_list_code          4 
_shelx_F_calc_maximum      269.01 
_exptl_crystal_F_000      1664.00 
_reflns_d_resolution_high  0.7700 
 
loop_ 
 _symmetry_equiv_pos_as_xyz 
 'x, y, z' 
 '-x, y, -z+1/2' 
 'x+1/2, y+1/2, z' 
 '-x+1/2, y+1/2, -z+1/2' 
 '-x, -y, -z' 
 'x, -y, z-1/2' 
 '-x+1/2, -y+1/2, -z' 
 'x+1/2, -y+1/2, z-1/2' 
 
_cell_length_a    12.1188 
_cell_length_b    17.0164 
_cell_length_c    20.6212 
_cell_angle_alpha  90.000 
_cell_angle_beta   93.216 
_cell_angle_gamma  90.000 
 
_shelx_F_squared_multiplier     1.000 
 
loop_ 
 _refln_index_h 
 _refln_index_k 
 _refln_index_l 
 _refln_F_squared_calc 
 _refln_F_squared_meas 
 _refln_F_squared_sigma 
 _refln_observed_status 
   2   0   0    17539.76    16701.87    154.47 o 
   4   0   0     1716.06     1454.60     74.93 o 
   6   0   0      270.98      296.00     33.43 o 
   8   0   0     1487.14     1491.73     66.82 o 
  10   0   0     6187.09     6436.28    254.41 o 
  12   0   0     1561.34     1527.70     80.13 o 
  14   0   0      214.53      215.57     25.47 o 
   1   1   0     4170.23     4302.55     28.95 o 
   5   1   0      393.09      385.40     11.90 o 
   7   1   0        0.38       23.01      6.98 o 
   9   1   0      560.03      562.75     28.55 o 
  11   1   0       54.87       57.44     31.48 o 
  13   1   0      207.43      185.94     22.26 o 
  15   1   0        1.95       51.03     15.44 o 
   2   2   0     3986.22     4427.04     31.05 o 
   4   2   0      638.47      605.66     17.57 o 
   6   2   0       23.98       20.38      4.38 o 
   8   2   0      131.17      139.02     10.91 o 
  10   2   0     2404.09     2562.37     83.64 o 
  12   2   0      154.56      145.43     23.35 o 
  14   2   0      220.68      226.04     31.26 o 
   1   3   0     6255.33     5680.43     76.30 o 
   3   3   0     1041.69      947.15     16.25 o 
   5   3   0     2198.15     2512.07     35.77 o 
   7   3   0      740.44      681.48     26.20 o 
   9   3   0    14073.36    14986.36    307.27 o 
  11   3   0      557.22      569.44     30.33 o 
  13   3   0      747.31      717.05     47.20 o 
  15   3   0        5.98       33.89     23.84 o 
   0   4   0      810.97      892.85     27.51 o 
   2   4   0      953.88      837.27     17.69 o 
   4   4   0     3185.48     2921.34     51.23 o 
   6   4   0       19.54        1.87     10.28 o 
   8   4   0      165.52      174.55     12.16 o 
  10   4   0      473.80      439.89     32.74 o 
  12   4   0      837.96      708.55     27.46 o 
  14   4   0      282.67      311.27     43.14 o 
   1   5   0       63.89       73.23      9.26 o 
   3   5   0     2076.07     2241.84     60.55 o 
   5   5   0     7735.98     8825.68    132.90 o 
   7   5   0     1264.88     1188.78     39.01 o 
   9   5   0     4432.99     4112.83    241.54 o 
  11   5   0     1620.73     1550.90     62.02 o 
  13   5   0       95.92      154.20     18.28 o 
  15   5   0      280.28      205.88     21.12 o 
   0   6   0     6671.76     7241.44     78.10 o 
   2   6   0      467.50      439.02     15.90 o 
   4   6   0       90.46       65.38      5.10 o 
   6   6   0     1704.56     1587.88     42.49 o 
   8   6   0      612.85      706.14     28.83 o 
  10   6   0      119.05      137.34     31.46 o 
  12   6   0       99.96      118.29     20.75 o 
  14   6   0       80.63      107.16     18.60 o 
   1   7   0     4350.42     4010.15     61.89 o 
   3   7   0       98.42       51.03      5.57 o 
   5   7   0      871.38     1019.92     28.29 o 
   7   7   0     1928.75     1841.51     50.29 o 
   9   7   0       46.05       40.56      7.70 o 
  11   7   0      391.89      403.39     56.44 o 
  13   7   0       87.31      116.89     27.86 o 
   0   8   0     4752.84     5736.15    264.04 o 
   2   8   0       55.90       93.69      6.32 o 
   4   8   0      102.08      156.26      8.82 o 
   6   8   0        0.94       21.69      9.41 o 
   8   8   0       63.76       66.13      8.41 o 
  10   8   0       35.51       80.48     15.77 o 
  12   8   0        0.54       48.11     16.17 o 
  14   8   0        0.33       31.19     12.39 o 
   1   9   0     3605.14     3377.50     99.82 o 
   3   9   0     3862.82     3915.27     66.78 o 
   5   9   0     1432.51     1380.22     41.34 o 
   7   9   0      212.53      196.95     13.89 o 
   9   9   0        0.73       15.32      5.85 o 
  11   9   0      422.59      451.40     44.05 o 
  13   9   0      829.13      874.16     43.73 o 
   0  10   0      470.70      359.93     28.45 o 
   2  10   0     2037.27     1788.32     55.71 o 
   4  10   0       20.90       18.99      7.09 o 
   6  10   0     2413.39     2347.83     88.27 o 
   8  10   0      293.90      309.47     21.04 o 
  10  10   0      132.47      210.50     60.43 o 
  12  10   0      339.85      327.81     33.93 o 
  14  10   0      115.85       65.30     34.97 o 
   1  11   0     1123.99      900.13     31.86 o 
   3  11   0      188.15      175.60     18.10 o 
   5  11   0       67.25       70.62     17.63 o 
   7  11   0       14.53       17.53      7.59 o 
   9  11   0     1608.99     1693.80     77.10 o 
  11  11   0       95.82      113.59     23.94 o 
  13  11   0       11.51       47.01     20.27 o 
   0  12   0     2553.46     2375.69     96.32 o 
   2  12   0      475.79      457.35     25.03 o 
   4  12   0     1990.20     1921.00     64.81 o 
   6  12   0      236.50      276.82     30.36 o 
   8  12   0     1530.50     1627.31     78.23 o 
  10  12   0      487.41      488.48     59.68 o 
  12  12   0       28.05       20.75     17.01 o 
   1  13   0     6482.51     6498.80    150.36 o 
   3  13   0      836.28      811.98     35.96 o 
   5  13   0      349.52      324.82     26.17 o 
   7  13   0      662.91      683.81     35.77 o 
   9  13   0      212.41      211.45     25.19 o 
  11  13   0       69.59       89.09     18.44 o 
   0  14   0        2.21       46.72     31.31 o 
   2  14   0        8.98       53.83     15.02 o 
   4  14   0     2011.61     1870.85     59.06 o 
   6  14   0       92.30      117.33     13.34 o 
   8  14   0       27.37       59.96     12.59 o 
  10  14   0      595.36      519.81     41.56 o 
  12  14   0       51.83       57.88     36.04 o 
   1  15   0      154.08      145.78     31.26 o 
   3  15   0     1246.77     1402.26     47.96 o 
   5  15   0      271.88      297.17     17.26 o 
   7  15   0        7.00       22.84      9.65 o 
   9  15   0      169.29      164.17     20.16 o 
  11  15   0       30.27       49.64     17.51 o 
   0  16   0     4379.54     4717.86    182.76 o 
   2  16   0      198.47      181.14     17.06 o 
   4  16   0     1121.36     1108.60     28.77 o 
   6  16   0      203.57      209.88     18.15 o 
   8  16   0      403.85      380.97     30.56 o 
  10  16   0     1434.84     1534.12    112.73 o 
   1  17   0       69.16       60.21     16.29 o 
   3  17   0      134.40      170.78     18.96 o 
   5  17   0        5.72       51.47     18.57 o 
   7  17   0        2.54       34.09     10.88 o 
   9  17   0       34.95       35.80     21.17 o 
   0  18   0     2912.51     2943.99     83.82 o 
   2  18   0      245.51      238.54     25.49 o 
   4  18   0     1134.70     1158.90     58.81 o 
   6  18   0       25.96       49.86     15.05 o 
   8  18   0      330.85      398.16     37.23 o 
   1  19   0     2296.69     2274.93     53.72 o 
   3  19   0      754.14      751.85     29.21 o 
   5  19   0      191.53      165.37     19.84 o 
   7  19   0       43.93       72.36     17.82 o 
   0  20   0       51.70       88.80     51.97 o 
   2  20   0      627.26      729.63     46.48 o 
   4  20   0       48.67       61.49     14.19 o 
   6  20   0      825.58      785.11     60.43 o 
   1  21   0      581.67      620.48     29.29 o 
   3  21   0        7.24       36.27     12.91 o 
   0  22   0      329.90      261.18     39.05 o 
 -15   1   1      163.97      201.23     40.10 o 
 -13   1   1     1565.68     1684.77     65.84 o 
 -11   1   1      199.88      152.35     31.16 o 
  -9   1   1    12494.13    13469.28    277.78 o 
  -7   1   1      316.05      459.28     22.24 o 
  -5   1   1     3858.58     3944.68     58.97 o 
  -3   1   1      652.61      730.31     30.61 o 
  -1   1   1    13856.01    15347.01    198.07 o 
   1   1   1    38235.91    42912.49    551.90 o 
   3   1   1      463.26      432.78     15.74 o 
   5   1   1      952.65      728.81     16.26 o 
   7   1   1      636.95      664.16     24.93 o 
   9   1   1    21276.13    23280.42    650.43 o 
  11   1   1     3452.13     3498.64     85.20 o 
  13   1   1        9.42        5.82     14.80 o 
  15   1   1      347.05      402.20     35.90 o 
 -14   2   1      631.47      587.96     32.64 o 
 -12   2   1      180.12      200.97     18.49 o 
 -10   2   1     3165.26     3020.56     92.07 o 
  -8   2   1      102.24      147.10     11.65 o 
  -6   2   1       75.47       89.69      5.66 o 
  -4   2   1    12486.05    13316.38    127.39 o 
  -2   2   1    27469.15    28812.14    299.46 o 
   0   2   1    14149.85    14754.13    183.71 o 
   2   2   1     3053.44     3099.35     32.59 o 
   4   2   1      149.10       74.51      6.40 o 
   6   2   1     2077.33     1687.83     40.52 o 
   8   2   1     2092.50     2067.51     89.73 o 
  10   2   1      476.19      440.55     30.50 o 
  12   2   1      597.68      653.02     33.10 o 
  14   2   1        0.41       30.85     13.63 o 
 -15   3   1      582.01      552.29     41.08 o 
 -13   3   1       22.20       24.27     39.31 o 
 -11   3   1      476.09      525.70     82.06 o 
  -9   3   1      346.64      296.78     32.85 o 
  -7   3   1     2423.96     2481.72     88.43 o 
  -5   3   1     2586.29     2959.01     57.16 o 
  -3   3   1     8497.04     9238.44    119.07 o 
  -1   3   1     8626.72     8721.01     59.08 o 
   1   3   1    19023.16    21194.66    175.04 o 
   3   3   1     3089.93     2913.80     35.63 o 
   5   3   1     2557.12     2497.98     38.39 o 
   7   3   1      247.93      300.00     15.01 o 
   9   3   1      892.97      845.38    126.99 o 
  11   3   1     2187.12     2080.80     52.91 o 
  13   3   1      158.30      183.14     17.33 o 
  15   3   1       12.73       33.44     12.37 o 
 -14   4   1      377.96      477.30     50.14 o 
 -12   4   1       18.57       19.97     12.81 o 
 -10   4   1     2716.50     2532.94     76.14 o 
  -8   4   1      124.40      127.94     11.87 o 
  -6   4   1      718.82      889.86     36.41 o 
  -4   4   1      344.23      273.81      8.94 o 
  -2   4   1     2710.03     2417.78     36.85 o 
   2   4   1        0.07        5.69      3.32 o 
   4   4   1     1665.38     1745.76     61.78 o 
   6   4   1       61.80       42.88      4.09 o 
   8   4   1     1227.26     1213.44     44.95 o 
  10   4   1      526.08      494.69     34.38 o 
  12   4   1      112.08      110.66     23.41 o 
  14   4   1      269.96      253.77     33.17 o 
 -15   5   1      281.95      348.45     40.07 o 
 -13   5   1      120.04      192.25     30.35 o 
 -11   5   1     1126.25     1079.19     88.96 o 
  -9   5   1      422.63      318.42     23.18 o 
  -7   5   1     3028.99     2840.01     53.23 o 
  -5   5   1        4.34       13.10      4.22 o 
  -3   5   1      917.34     1004.25     18.57 o 
  -1   5   1       31.97       40.21      4.87 o 
   1   5   1     9711.23     9795.04    120.95 o 
   3   5   1     4236.71     3757.08     55.53 o 
   5   5   1     1255.08     1426.24     30.68 o 
   7   5   1        0.51       13.30      7.48 o 
   9   5   1       41.11       60.23     26.92 o 
  11   5   1      200.45      204.75     17.78 o 
  13   5   1       99.45      171.48     40.91 o 
  15   5   1       82.77       97.94     19.01 o 
 -14   6   1      216.87      188.48     24.97 o 
 -12   6   1      317.30      282.39     35.35 o 
 -10   6   1      539.34      459.40     37.28 o 
  -8   6   1     1508.45     1540.53     51.43 o 
  -6   6   1     2791.30     2690.43     53.36 o 
  -4   6   1      100.81      105.50      9.34 o 
  -2   6   1     1359.63     1674.26     25.45 o 
   0   6   1    20727.17    23165.76    321.51 o 
   2   6   1      788.42      731.92     21.19 o 
   4   6   1        4.65       12.78      4.65 o 
   6   6   1      881.34      920.51     26.90 o 
   8   6   1     2107.56     2111.24    115.77 o 
  10   6   1      592.91      659.97     37.40 o 
  12   6   1      516.60      510.79     42.63 o 
  14   6   1      264.20      319.05     46.59 o 
 -13   7   1       96.50      108.84     22.11 o 
 -11   7   1      518.65      572.08     54.64 o 
  -9   7   1     1979.78     1662.29    127.05 o 
  -7   7   1     3867.37     3770.62     87.48 o 
  -5   7   1     3701.42     3946.10     84.52 o 
  -3   7   1      128.21      180.01      7.45 o 
  -1   7   1     9402.07     9613.16    239.70 o 
   1   7   1     9000.79    10060.36    175.38 o 
   3   7   1     5044.24     4468.93     83.33 o 
   5   7   1      892.95      846.54     39.05 o 
   7   7   1      247.73      254.12     16.18 o 
   9   7   1      659.13      649.17     99.15 o 
  11   7   1      127.64      130.70     23.26 o 
  13   7   1      237.19      255.66     37.53 o 
 -14   8   1      205.60      256.53     43.15 o 
 -12   8   1      109.18      152.46     18.45 o 
 -10   8   1      522.61      496.79     35.94 o 
  -8   8   1      445.70      337.31     22.12 o 
  -6   8   1     9639.66     9751.32    204.36 o 
  -4   8   1     3908.91     3653.88    124.89 o 
  -2   8   1     1354.94     1463.27     36.17 o 
   0   8   1     3193.35     3113.30     63.24 o 
   2   8   1    20936.75    20200.15    255.87 o 
   4   8   1    13747.17    14057.20    324.37 o 
   6   8   1      450.74      490.55     23.41 o 
   8   8   1        0.01       15.03      5.33 o 
  10   8   1      592.04      589.44     32.13 o 
  12   8   1     2790.56     2833.24    122.54 o 
  14   8   1       40.67       35.97     11.01 o 
 -13   9   1       89.32      137.44     22.53 o 
 -11   9   1      257.77      242.87     33.53 o 
  -9   9   1      176.11      172.59     17.17 o 
  -7   9   1      567.99      576.46     23.61 o 
  -5   9   1      637.32      686.06     32.97 o 
  -3   9   1      949.06      767.11     25.32 o 
  -1   9   1     3463.64     3053.56    122.72 o 
   1   9   1       89.83       61.25     12.14 o 
   3   9   1     3295.09     3322.67     63.71 o 
   5   9   1     1358.68     1423.57     41.62 o 
   7   9   1      151.86      182.66     18.70 o 
   9   9   1        1.40       19.95      8.04 o 
  11   9   1        1.05       11.17     14.07 o 
  13   9   1        2.83       11.36      8.06 o 
 -14  10   1      230.04      141.89     22.67 o 
 -12  10   1        0.14       18.89     10.96 o 
 -10  10   1      204.15      290.95     30.56 o 
  -8  10   1     2604.18     2469.21     76.67 o 
  -6  10   1     2886.91     2785.37     80.96 o 
  -4  10   1       14.78       18.00      6.84 o 
  -2  10   1      391.91      481.09     22.03 o 
   0  10   1       59.90      104.90     18.47 o 
   2  10   1      111.35      152.44     17.15 o 
   4  10   1     2772.61     2553.01    152.60 o 
   6  10   1      483.67      434.24     19.08 o 
   8  10   1      413.45      406.21     38.95 o 
  10  10   1      715.11      625.99     47.43 o 
  12  10   1      862.56      909.64     48.52 o 
 -13  11   1       21.97       47.04     19.59 o 
 -11  11   1        6.39       19.86     15.53 o 
  -9  11   1      235.53      266.46     22.99 o 
  -7  11   1     9126.43     9851.56    187.96 o 
  -5  11   1     3057.05     2984.07     75.79 o 
  -3  11   1      367.03      241.11     25.39 o 
  -1  11   1      247.29      217.93     22.56 o 
   1  11   1     1040.07     1063.95     37.74 o 
   3  11   1     6949.68     6851.63    149.22 o 
   5  11   1      250.86      241.78     21.15 o 
   7  11   1      191.39      182.13     22.36 o 
   9  11   1     1054.10     1074.81     45.63 o 
  11  11   1      940.98      994.81     68.80 o 
  13  11   1      876.77      901.08     62.55 o 
 -12  12   1      288.77      252.92     28.33 o 
 -10  12   1     1430.50     1340.89     55.28 o 
  -8  12   1      770.71      784.42     41.75 o 
  -6  12   1     1278.02     1234.00     56.27 o 
  -4  12   1     5956.46     5606.04    129.11 o 
  -2  12   1     1008.97     1012.30     36.83 o 
   0  12   1     3472.63     2901.73    134.15 o 
   2  12   1      178.78      164.84     34.08 o 
   4  12   1        0.13       33.58     12.64 o 
   6  12   1     1517.34     1449.14     64.50 o 
   8  12   1        0.89       34.92      9.16 o 
  10  12   1     3416.96     3554.12     67.72 o 
  12  12   1      561.37      427.67     77.22 o 
 -11  13   1       94.38      134.27     52.78 o 
  -9  13   1      685.68      559.20     25.00 o 
  -7  13   1      261.49      304.97     25.24 o 
  -5  13   1     3779.79     3643.53     75.65 o 
  -3  13   1     2078.34     2180.33     74.35 o 
  -1  13   1      298.46      320.66     19.35 o 
   1  13   1      808.64      869.27     38.42 o 
   3  13   1      318.82      322.51     18.65 o 
   5  13   1        5.46       15.03      8.51 o 
   7  13   1      734.46      689.05     37.78 o 
   9  13   1      204.90      231.54     25.19 o 
  11  13   1      597.10      603.64     73.47 o 
 -12  14   1        1.99       12.10     18.68 o 
 -10  14   1      872.45      808.85     51.16 o 
  -8  14   1       47.35       39.48      8.58 o 
  -6  14   1       12.99        7.24      8.00 o 
  -4  14   1      562.10      638.53     57.27 o 
  -2  14   1      837.99      698.14     35.44 o 
   0  14   1     1933.65     1808.94     96.36 o 
   2  14   1        6.06       38.84     11.80 o 
   4  14   1       19.04       13.53     10.17 o 
   6  14   1      255.39      229.96     31.53 o 
   8  14   1      940.08      974.26     44.91 o 
  10  14   1       62.30      113.36     25.41 o 
  12  14   1       93.93      125.95     21.25 o 
 -11  15   1      152.34      102.26     20.61 o 
  -9  15   1      102.59       51.87     32.51 o 
  -7  15   1        0.98       11.94      6.88 o 
  -5  15   1      259.63      257.78     44.00 o 
  -3  15   1      818.61      882.22     36.43 o 
  -1  15   1      335.66      339.26     23.59 o 
   1  15   1     3037.13     3072.81     69.39 o 
   3  15   1      723.93      625.56     29.51 o 
   5  15   1      572.40      725.56     41.34 o 
   7  15   1      276.47      268.97     25.35 o 
   9  15   1     1346.86     1442.64     36.20 o 
  11  15   1      138.65      114.05     21.11 o 
 -10  16   1       21.91       62.67     15.69 o 
  -8  16   1      516.73      461.72     51.17 o 
  -6  16   1        0.07       16.56      8.03 o 
  -4  16   1       70.07       94.18     34.12 o 
  -2  16   1      168.26      161.46     16.22 o 
   0  16   1        0.66       43.70     12.18 o 
   2  16   1      281.45      336.71     23.62 o 
   4  16   1     1289.42     1270.23     34.90 o 
   6  16   1      251.61      310.05     42.87 o 
   8  16   1       19.02       31.88      7.93 o 
  10  16   1       21.08       26.74     27.52 o 
  -9  17   1      856.73      977.59     72.41 o 
  -7  17   1        0.22       10.11      6.56 o 
  -5  17   1      302.45      262.44     21.32 o 
  -3  17   1      654.09      716.12     48.70 o 
  -1  17   1     3064.77     2987.40     74.99 o 
   1  17   1     3467.21     3281.68     82.15 o 
   3  17   1       21.09       58.58     27.23 o 
   5  17   1      557.28      617.11     28.30 o 
   7  17   1      204.65      172.88     24.29 o 
   9  17   1      900.44      928.66     67.79 o 
  -8  18   1      104.74      160.47     55.60 o 
  -6  18   1      344.87      372.67     23.41 o 
  -4  18   1     1661.58     1447.11     41.56 o 
  -2  18   1       62.35       69.49     13.16 o 
   0  18   1     1521.16     1572.08     39.80 o 
   2  18   1       96.71      111.80     14.92 o 
   4  18   1       53.23       70.78     17.90 o 
   6  18   1      677.88      665.79     58.00 o 
   8  18   1        0.09       22.00     20.16 o 
  -7  19   1      429.76      509.72     40.98 o 
  -5  19   1       27.91       35.66      9.37 o 
  -3  19   1        7.77       51.19     12.86 o 
  -1  19   1      366.59      486.75     29.70 o 
   1  19   1      889.86      900.31     29.51 o 
   3  19   1      802.78      818.27     28.14 o 
   5  19   1      285.20      267.84     21.33 o 
   7  19   1       50.98       71.64     27.10 o 
  -6  20   1       53.26       62.44     17.85 o 
  -4  20   1     1643.07     1634.48     56.55 o 
  -2  20   1      104.58      129.05     24.35 o 
   0  20   1     1368.00     1299.08     39.24 o 
   2  20   1      494.46      445.78     46.20 o 
   4  20   1        0.09       21.81     11.38 o 
   6  20   1       28.53       43.31     50.95 o 
  -3  21   1      494.69      456.45     47.61 o 
  -1  21   1       70.74       87.16     15.17 o 
   1  21   1      121.55      162.15     16.04 o 
   3  21   1      603.98      618.55     52.90 o 
   0  22   1      170.96      141.52     15.15 o 
 -14   0   2      815.05      741.39     71.21 o 
 -12   0   2     1303.04     1171.02     47.26 o 
 -10   0   2     9473.54     9032.07    351.66 o 
  -8   0   2       75.78       67.75     14.97 o 
  -6   0   2      541.72      801.65     33.87 o 
  -4   0   2    33725.46    35139.32   1666.59 o 
   2   0   2     1982.47     2226.45     25.30 o 
   6   0   2    41004.22    44511.71   1983.05 o 
   8   0   2     4576.29     4791.74    175.32 o 
  10   0   2        2.10       13.60     15.79 o 
  12   0   2      408.37      369.75     33.11 o 
  14   0   2        3.96       25.53     17.83 o 
 -15   1   2       33.57       55.35     12.98 o 
 -13   1   2      940.90      901.15     45.00 o 
 -11   1   2      208.96      216.52     18.95 o 
  -9   1   2      792.59      646.14     70.78 o 
  -7   1   2     1305.00     1439.25     51.84 o 
  -5   1   2      201.09      279.56     14.38 o 
  -3   1   2     5130.22     5115.69     36.92 o 
   1   1   2     5359.12     6049.95     33.84 o 
   3   1   2    44747.70    46903.62   1154.75 o 
   5   1   2     7275.92     7268.04     98.42 o 
   7   1   2     1597.89     1536.64     93.02 o 
   9   1   2     2144.61     2341.31    118.22 o 
  11   1   2       88.71      119.25     13.59 o 
  13   1   2       54.71       27.29     14.86 o 
  15   1   2      170.82      139.70     16.86 o 
 -14   2   2      297.47      262.32     19.53 o 
 -12   2   2      535.50      500.95     31.54 o 
 -10   2   2     5289.57     5610.69    239.04 o 
  -8   2   2     1449.03     1589.24     58.45 o 
  -6   2   2      544.31      586.65     33.17 o 
  -4   2   2     8096.52     8489.50    123.40 o 
  -2   2   2     9111.38     9285.64    127.66 o 
   0   2   2      349.03      293.64      6.79 o 
   2   2   2    66578.12    71342.56   2293.32 o 
   4   2   2     2531.97     2203.21     21.06 o 
   6   2   2      883.03      772.74     38.48 o 
   8   2   2      918.37      838.75     37.48 o 
  10   2   2       41.53       34.47     11.09 o 
  12   2   2       35.90       92.95     51.98 o 
  14   2   2        8.23       36.87     14.23 o 
 -15   3   2       74.91       96.97     19.89 o 
 -13   3   2     2484.93     2660.71     98.21 o 
 -11   3   2        9.46       38.64     25.77 o 
  -9   3   2     6904.33     6505.88    298.10 o 
  -7   3   2     8048.29     8770.94    243.86 o 
  -5   3   2     1310.74     1752.07     27.00 o 
  -3   3   2     1851.96     1637.13     25.19 o 
  -1   3   2      706.59      822.44     13.58 o 
   1   3   2      239.05      197.99      4.68 o 
   3   3   2      553.98      526.41      9.03 o 
   5   3   2      173.24       86.37      5.71 o 
   7   3   2       23.48       21.25      6.07 o 
   9   3   2     7687.37     8213.78    226.43 o 
  11   3   2      212.38      233.15     19.11 o 
  13   3   2      228.08      257.86     18.77 o 
  15   3   2      920.17      924.35     61.23 o 
 -14   4   2       43.59       96.29     19.34 o 
 -12   4   2        0.21       34.86     12.97 o 
 -10   4   2       99.26       64.04     10.69 o 
  -8   4   2      827.54      782.74     51.92 o 
  -6   4   2    14510.31    16084.24    222.80 o 
  -4   4   2     4500.93     4236.57     33.78 o 
  -2   4   2     7662.08     7824.47    138.87 o 
   0   4   2     4544.42     4187.82     54.15 o 
   2   4   2     2419.83     2204.17     40.24 o 
   4   4   2     3816.28     3601.23     59.39 o 
   6   4   2       46.33       54.46      7.83 o 
   8   4   2      471.09      508.33     46.61 o 
  10   4   2      275.34      273.23     25.95 o 
  12   4   2     2442.80     2521.15     86.59 o 
  14   4   2       47.93       69.50     19.56 o 
 -15   5   2      432.39      356.35     68.08 o 
 -13   5   2      825.69      772.46     33.71 o 
 -11   5   2      155.68      131.05     18.42 o 
  -9   5   2      691.44      601.38     75.57 o 
  -7   5   2      181.39      174.38     12.72 o 
  -5   5   2      186.49      159.56      6.26 o 
  -3   5   2      590.74      557.06      9.64 o 
  -1   5   2     2379.86     2179.51     22.77 o 
   1   5   2     7323.04     6445.79     43.15 o 
   3   5   2     2111.89     1968.93     84.80 o 
   5   5   2       58.47       20.53      4.93 o 
   7   5   2      422.31      482.65     20.23 o 
   9   5   2     1776.96     1740.23     73.10 o 
  11   5   2     1392.48     1447.19     73.45 o 
  13   5   2      438.88      469.96     75.90 o 
  15   5   2       93.56      118.08     16.95 o 
 -14   6   2        6.77        8.93      9.90 o 
 -12   6   2      222.30      225.16     41.19 o 
 -10   6   2      859.82      676.29     56.01 o 
  -8   6   2      975.91      974.65     33.47 o 
  -6   6   2     1916.54     1839.02     43.52 o 
  -4   6   2      175.54      133.09      8.63 o 
   0   6   2    13555.38    13707.81    312.84 o 
   2   6   2      273.47      248.82     14.04 o 
   4   6   2     4728.64     4621.16     78.44 o 
   6   6   2      565.71      644.98     47.50 o 
   8   6   2     4608.61     4518.83     91.40 o 
  10   6   2       23.43       30.12      9.93 o 
  12   6   2      925.04      959.75     41.32 o 
  14   6   2        4.75       33.01     12.73 o 
 -13   7   2      308.24      287.70     29.99 o 
 -11   7   2     1515.56     1535.67     55.95 o 
  -9   7   2      195.62      147.29     12.80 o 
  -7   7   2     2024.08     1845.64     56.47 o 
  -5   7   2     2718.96     2707.26     39.14 o 
  -3   7   2     2963.23     3177.16     39.55 o 
  -1   7   2     2856.39     2535.34     47.18 o 
   1   7   2     2465.41     2573.12     29.10 o 
   3   7   2    16097.01    16133.09    168.66 o 
   5   7   2      211.16      312.62     22.27 o 
   7   7   2       34.75       24.44      8.76 o 
   9   7   2      248.85      268.33     41.81 o 
  11   7   2     3221.60     3396.91    123.02 o 
  13   7   2     1587.03     1691.25     66.65 o 
 -14   8   2       19.85       22.59     11.35 o 
 -12   8   2       81.64      173.56     18.39 o 
 -10   8   2      935.66      808.31     48.62 o 
  -8   8   2      287.45      290.94     20.42 o 
  -6   8   2      331.62      291.65     30.90 o 
  -4   8   2     3186.46     2958.23    122.35 o 
  -2   8   2      118.17      226.98      9.01 o 
   0   8   2     1113.77     1221.82     37.95 o 
   2   8   2       15.98       24.07      4.96 o 
   4   8   2        0.00        9.83     12.76 o 
   6   8   2       36.22       18.57      5.31 o 
   8   8   2      459.13      457.32     41.31 o 
  10   8   2      174.78      220.32     22.70 o 
  12   8   2      138.28      109.81     28.13 o 
  14   8   2       85.47       91.26     49.64 o 
 -13   9   2        1.98       27.02     11.08 o 
 -11   9   2     1483.63     1612.71    126.76 o 
  -9   9   2      945.93      908.05     61.72 o 
  -7   9   2     3938.28     3624.47     73.20 o 
  -5   9   2     4171.47     4095.60     87.23 o 
  -3   9   2     5961.12     5993.35    108.78 o 
  -1   9   2     2065.21     1673.46     41.02 o 
   1   9   2      107.16       66.06      6.50 o 
   3   9   2     6665.63     6305.51    113.06 o 
   5   9   2      411.26      475.37     26.07 o 
   7   9   2     1836.37     1755.05     61.32 o 
   9   9   2     2067.85     1906.05     42.30 o 
  11   9   2     1639.36     1478.62    163.00 o 
  13   9   2      769.27      825.75     43.49 o 
 -14  10   2       44.21       21.15     12.67 o 
 -12  10   2        0.55       11.29     10.57 o 
 -10  10   2     1697.50     1725.86    290.09 o 
  -8  10   2      181.89      159.84     14.94 o 
  -6  10   2     3941.62     3902.60     91.03 o 
  -4  10   2        7.10       21.83      6.26 o 
  -2  10   2       42.44       45.84      9.92 o 
   0  10   2      263.30      107.67     20.58 o 
   2  10   2     2491.17     2377.36     59.74 o 
   4  10   2      626.91      648.20     24.27 o 
   6  10   2       24.63       41.32      8.58 o 
   8  10   2     3519.48     3378.72     79.88 o 
  10  10   2       45.66       48.34     10.11 o 
  12  10   2     1630.10     1653.89     67.02 o 
 -13  11   2     1036.58     1222.23     86.15 o 
 -11  11   2      144.51      159.90     51.32 o 
  -9  11   2        0.84       10.06     16.96 o 
  -7  11   2      909.41      931.83     44.03 o 
  -5  11   2       14.78       26.57      6.69 o 
  -3  11   2     7760.33     7314.30    153.21 o 
  -1  11   2      788.23      843.90     37.37 o 
   1  11   2     2489.82     2438.55     56.93 o 
   3  11   2       72.20      103.96     14.49 o 
   5  11   2     3474.71     3389.70     81.12 o 
   7  11   2       43.69       52.22     10.51 o 
   9  11   2       82.79       70.41     12.85 o 
  11  11   2        7.32       38.09     50.47 o 
  13  11   2        0.34        8.36      9.37 o 
 -12  12   2      517.51      543.57     66.35 o 
 -10  12   2      950.17      882.69     60.20 o 
  -8  12   2     1724.74     1740.79     47.97 o 
  -6  12   2     2601.80     2649.48     64.94 o 
  -4  12   2      231.42      238.02     17.93 o 
  -2  12   2     2501.10     2443.52     50.04 o 
   0  12   2      500.26      506.78     51.28 o 
   2  12   2     4507.39     4505.78     83.66 o 
   4  12   2     5190.26     5111.40    131.37 o 
   6  12   2      827.79      778.10     48.78 o 
   8  12   2      397.72      340.38     47.83 o 
  10  12   2      255.17      225.17     19.48 o 
  12  12   2     1225.17     1251.74    153.86 o 
 -11  13   2      974.12      920.49     42.63 o 
  -9  13   2      771.20      705.45     44.48 o 
  -7  13   2        0.30        0.19      5.97 o 
  -5  13   2      832.71      707.75     33.28 o 
  -3  13   2      822.76      802.09     44.76 o 
  -1  13   2     3481.44     3274.47     71.28 o 
   1  13   2     1720.62     1551.84     54.81 o 
   3  13   2      186.25      193.18     16.50 o 
   5  13   2     2485.93     2419.60     82.64 o 
   7  13   2      535.51      585.76     32.59 o 
   9  13   2      341.26      407.08     35.25 o 
  11  13   2       37.51       37.41     19.30 o 
 -12  14   2      362.88      407.34     66.90 o 
 -10  14   2      273.16      352.21     45.07 o 
  -8  14   2        8.58       12.46      9.23 o 
  -6  14   2        1.01       25.84      7.73 o 
  -4  14   2     2147.94     1977.32     47.97 o 
  -2  14   2      294.87      294.55     20.12 o 
   0  14   2      228.77      243.32     19.32 o 
   2  14   2       10.09       37.18     11.38 o 
   4  14   2      208.20      231.01     22.09 o 
   6  14   2      216.22      213.81     23.94 o 
   8  14   2      128.21      113.28     18.41 o 
  10  14   2     2194.40     2210.06     93.90 o 
  12  14   2      564.96      588.10     55.16 o 
 -11  15   2      175.68      193.39     35.53 o 
  -9  15   2      757.48      918.64    137.56 o 
  -7  15   2      525.26      566.32     33.08 o 
  -5  15   2      646.48      706.61     27.10 o 
  -3  15   2       33.52       31.63     12.36 o 
  -1  15   2      165.31      231.83     30.20 o 
   1  15   2       58.61       99.62     18.75 o 
   3  15   2       98.65      110.57     13.75 o 
   5  15   2      177.65      158.69     13.12 o 
   7  15   2       56.20       64.43     11.75 o 
   9  15   2      559.06      566.90     34.00 o 
  11  15   2      298.59      280.35     38.40 o 
 -10  16   2      221.10      269.73     61.06 o 
  -8  16   2       15.14       26.99     10.82 o 
  -6  16   2     1290.86     1257.14     37.46 o 
  -4  16   2     2521.85     2409.87     69.84 o 
  -2  16   2       29.75       55.86     14.72 o 
   0  16   2     1100.72     1073.36     31.58 o 
   2  16   2        0.10       26.22     12.18 o 
   4  16   2       97.85      157.45     26.41 o 
   6  16   2      113.14      162.75     18.28 o 
   8  16   2      271.54      232.54     20.25 o 
  10  16   2     1670.74     1546.02    101.85 o 
  -9  17   2       17.69       24.42     12.94 o 
  -7  17   2       95.32       72.72     21.82 o 
  -5  17   2     1121.50     1004.11     68.82 o 
  -3  17   2      655.73      688.65     34.78 o 
  -1  17   2      209.43      226.67     17.04 o 
   1  17   2      595.97      590.37     24.15 o 
   3  17   2      258.41      302.39     26.08 o 
   5  17   2      588.88      545.10     33.16 o 
   7  17   2      146.52      132.40     24.39 o 
   9  17   2       15.03       38.27     19.44 o 
  -8  18   2       92.78      118.09     26.71 o 
  -6  18   2      234.61      179.06     25.56 o 
  -4  18   2     1770.48     1678.82     49.45 o 
  -2  18   2      412.07      431.35     19.74 o 
   0  18   2     1895.55     2075.68     47.38 o 
   2  18   2      239.39      260.82     28.24 o 
   4  18   2      107.58      120.63     21.25 o 
   6  18   2      197.36      174.60     23.34 o 
   8  18   2      233.13      249.84     55.40 o 
  -7  19   2      199.19       95.69     17.60 o 
  -5  19   2      209.93      215.50     26.16 o 
  -3  19   2     2208.85     2267.03     64.70 o 
  -1  19   2      510.82      514.76     23.08 o 
   1  19   2     1006.24      988.34     63.52 o 
   3  19   2      726.96      778.61     32.62 o 
   5  19   2     1137.01     1128.64     37.78 o 
   7  19   2      330.91      269.20     55.23 o 
  -6  20   2      198.42      172.74     22.10 o 
  -4  20   2      107.05      107.68     39.48 o 
  -2  20   2       51.15       94.56     15.16 o 
   0  20   2      239.95      252.49     41.18 o 
   2  20   2      686.24      578.14     39.66 o 
   4  20   2      193.76      237.49     24.86 o 
   6  20   2      415.06      362.22     37.61 o 
  -3  21   2      145.22       87.10     18.66 o 
  -1  21   2       88.32       99.29     17.51 o 
   1  21   2      442.36      422.06     28.24 o 
   3  21   2       51.06       68.03     13.92 o 
   0  22   2      149.89       84.12     13.59 o 
 -15   1   3      340.50      394.05     35.64 o 
 -13   1   3     3054.39     3068.98    110.47 o 
 -11   1   3      639.71      651.37     35.35 o 
  -9   1   3      161.80      157.47     23.18 o 
  -7   1   3     1414.44     1499.35     45.58 o 
  -5   1   3        2.86       31.85      8.02 o 
  -1   1   3    15554.01    16305.24    102.04 o 
   1   1   3    29294.54    32873.62    342.66 o 
   3   1   3       57.81       97.27      8.50 o 
   5   1   3     4850.71     4352.20     55.10 o 
   7   1   3     6289.98     6786.06    181.53 o 
   9   1   3       71.62      120.11     18.33 o 
  11   1   3      326.21      319.33     24.79 o 
  13   1   3       38.23       44.62     27.79 o 
  15   1   3      770.33      719.53     49.27 o 
 -14   2   3       48.25       67.98     16.53 o 
 -12   2   3      230.46      255.23     21.20 o 
 -10   2   3     3326.53     3150.59    209.34 o 
  -8   2   3     2310.25     2184.18     65.70 o 
  -6   2   3    17027.97    18818.08    301.23 o 
  -4   2   3     1237.58     1494.21     21.06 o 
  -2   2   3    20273.53    22988.70    214.01 o 
   0   2   3     2880.76     2728.98     19.00 o 
   2   2   3     2291.45     2099.55     20.39 o 
   4   2   3     3181.91     3154.65     23.95 o 
   6   2   3       90.44       88.11      5.25 o 
   8   2   3     4015.76     4167.56    116.04 o 
  10   2   3        0.22       43.79     24.30 o 
  12   2   3      756.72      864.49    126.25 o 
  14   2   3      129.85      149.48     46.27 o 
 -15   3   3      216.93      179.59     20.63 o 
 -13   3   3       60.47       58.77     16.00 o 
 -11   3   3      357.10      405.07     35.96 o 
  -9   3   3      870.01      837.54     57.23 o 
  -7   3   3       47.23       79.28      5.98 o 
  -5   3   3        6.66       13.39      4.22 o 
  -3   3   3      117.30      160.88      6.91 o 
  -1   3   3     3420.31     3614.66     43.23 o 
   1   3   3    47991.87    52048.18    498.64 o 
   3   3   3      490.64      521.69     14.45 o 
   5   3   3      179.71       88.45      6.17 o 
   7   3   3     2243.78     1925.06     65.28 o 
   9   3   3       77.39       62.38     14.07 o 
  11   3   3     2583.48     2621.92     64.67 o 
  13   3   3      539.34      458.82     26.59 o 
  15   3   3       52.59      122.65     25.26 o 
 -14   4   3      109.22      125.71     30.49 o 
 -12   4   3      391.36      412.34     76.58 o 
 -10   4   3      659.00      518.08     67.68 o 
  -8   4   3     4106.69     4288.55    127.18 o 
  -6   4   3      273.87      285.73      9.63 o 
  -4   4   3     8327.56     7595.32    154.55 o 
  -2   4   3     3971.97     3781.46     84.98 o 
   0   4   3       98.68       71.11      9.98 o 
   2   4   3    12446.34    13534.93     75.48 o 
   4   4   3     2310.85     2589.99     38.97 o 
   6   4   3    11476.21    11685.92    247.84 o 
   8   4   3      640.67      543.54     27.72 o 
  10   4   3       92.34      127.70     22.88 o 
  12   4   3        4.61       32.58     17.75 o 
  14   4   3      270.74      273.26     36.20 o 
 -15   5   3       39.24       49.24     14.07 o 
 -13   5   3        0.31       22.00     15.13 o 
 -11   5   3      992.29     1136.24     50.87 o 
  -9   5   3     1067.28     1000.16     50.01 o 
  -7   5   3      859.82      633.50     24.70 o 
  -5   5   3       95.99       59.08      4.40 o 
  -3   5   3     4940.35     5472.61     82.80 o 
  -1   5   3      417.13      296.29     13.15 o 
   1   5   3    30377.11    31703.32    331.79 o 
   3   5   3     3595.47     3189.78     36.21 o 
   5   5   3      348.91      363.53     13.87 o 
   7   5   3      425.81      379.22     20.70 o 
   9   5   3     4139.55     3992.87    124.70 o 
  11   5   3     1916.26     1764.58     58.12 o 
  13   5   3     1195.69     1247.05     43.52 o 
  15   5   3      124.89      131.95     36.55 o 
 -14   6   3       96.73      125.85     17.40 o 
 -12   6   3      898.92      890.90     45.48 o 
 -10   6   3       58.34       56.64     11.39 o 
  -8   6   3      414.11      341.00     24.97 o 
  -6   6   3      178.20      163.62      8.59 o 
  -4   6   3     6139.02     5992.83     98.25 o 
  -2   6   3     5475.07     6136.00     84.93 o 
   0   6   3     8040.35     9132.78    142.44 o 
   2   6   3    10213.44    10596.20    132.21 o 
   4   6   3      102.13      100.80      5.16 o 
   6   6   3     5751.24     5928.60    117.65 o 
   8   6   3     1019.08      844.46     35.53 o 
  10   6   3      530.77      560.21     33.18 o 
  12   6   3      861.04      853.32     61.75 o 
  14   6   3      438.63      454.06     46.59 o 
 -13   7   3      156.32      144.83     27.60 o 
 -11   7   3        8.83       30.23     17.01 o 
  -9   7   3     4783.15     4732.44    203.01 o 
  -7   7   3      359.45      293.85     24.50 o 
  -5   7   3      311.33      252.26      9.92 o 
  -3   7   3      615.65      627.34     14.76 o 
  -1   7   3       27.03       34.07      4.05 o 
   1   7   3     7627.39     8891.41    199.92 o 
   3   7   3    11473.61    11596.28    194.39 o 
   5   7   3        8.59       18.92      5.80 o 
   7   7   3      215.94      160.24     20.99 o 
   9   7   3     3562.82     3420.13     74.71 o 
  11   7   3     1121.58     1165.32     37.83 o 
  13   7   3      858.33      734.03     40.60 o 
 -14   8   3       13.93       16.27     10.14 o 
 -12   8   3      259.71      278.13     25.36 o 
 -10   8   3     2226.26     2081.37     71.03 o 
  -8   8   3     2149.96     2005.07    130.91 o 
  -6   8   3     7982.24     8501.43    174.39 o 
  -4   8   3     5051.20     4971.57    121.57 o 
   0   8   3     7489.34     6942.05    118.36 o 
   2   8   3     2590.50     2411.54     34.25 o 
   4   8   3      596.96      416.96     39.56 o 
   6   8   3      345.09      404.98     23.86 o 
   8   8   3     9595.57     9340.37    258.83 o 
  10   8   3       53.00       50.98     11.50 o 
  12   8   3     2761.79     2748.79     80.78 o 
  14   8   3        1.64       54.84     13.86 o 
 -13   9   3       43.85       42.24     17.33 o 
 -11   9   3     2003.25     1912.57     55.23 o 
  -9   9   3      364.20      339.00     50.76 o 
  -7   9   3       32.88       32.70      6.20 o 
  -5   9   3       53.30       60.37      6.21 o 
  -3   9   3       90.42      115.64     11.43 o 
  -1   9   3     1514.25     1449.80     52.35 o 
   1   9   3     1483.31     1650.26     28.05 o 
   3   9   3     4128.47     4004.40     99.49 o 
   5   9   3      590.07      535.17     36.67 o 
   7   9   3      334.98      288.61     18.74 o 
   9   9   3      772.37      686.36     36.37 o 
  11   9   3      231.93      197.53     21.56 o 
  13   9   3       47.87       57.77     15.99 o 
 -14  10   3      162.29      142.53     19.95 o 
 -12  10   3      206.10      294.90     68.18 o 
 -10  10   3     1211.06     1121.00    156.17 o 
  -8  10   3      167.65      224.60     23.99 o 
  -6  10   3     3496.53     3643.52     88.25 o 
  -4  10   3     1732.23     1561.50     50.29 o 
  -2  10   3     8410.70     8395.74    163.44 o 
   0  10   3      147.08      119.58     24.03 o 
   2  10   3     1165.78     1011.17     36.22 o 
   4  10   3       25.66       12.77      5.83 o 
   6  10   3     2024.21     2024.23     68.42 o 
   8  10   3     2944.41     2834.39     62.03 o 
  10  10   3      125.92      186.55     23.99 o 
  12  10   3     1372.27     1412.38     59.89 o 
 -13  11   3        7.92       30.27     13.96 o 
 -11  11   3      751.95      736.17     53.31 o 
  -9  11   3     2168.93     2176.94     69.68 o 
  -7  11   3     2005.56     2047.67     56.59 o 
  -5  11   3      825.78      900.25     42.62 o 
  -3  11   3     1094.33     1080.24     37.23 o 
  -1  11   3    11685.73    11987.03    249.49 o 
   1  11   3     2084.10     2226.05     89.49 o 
   3  11   3     4610.17     4235.10     91.46 o 
   5  11   3      175.82      209.84     20.20 o 
   7  11   3       41.82       47.24     10.42 o 
   9  11   3     1732.78     1696.33     53.59 o 
  11  11   3      996.24     1062.22     44.46 o 
  13  11   3     1140.29     1093.42     89.24 o 
 -12  12   3      961.11     1019.38     53.09 o 
 -10  12   3      337.36      391.15     27.68 o 
  -8  12   3        0.71        7.76      9.75 o 
  -6  12   3      104.94       97.11     16.32 o 
  -4  12   3    11380.19    10693.40    238.84 o 
  -2  12   3      229.08      182.42     33.82 o 
   0  12   3     1297.17     1484.16     53.48 o 
   2  12   3      241.55      188.67     22.33 o 
   4  12   3      108.24      100.02     12.12 o 
   6  12   3     3743.00     3603.59     80.99 o 
   8  12   3      116.90      143.65     15.42 o 
  10  12   3      934.20      842.09     55.59 o 
  12  12   3        7.93       50.64     20.51 o 
 -11  13   3      536.63      537.02     38.94 o 
  -9  13   3      150.57      174.39     26.21 o 
  -7  13   3       86.40       74.80     19.46 o 
  -5  13   3     1516.22     1508.56     69.44 o 
  -3  13   3     4256.68     4418.96    109.90 o 
  -1  13   3        8.95       41.85     27.16 o 
   1  13   3     2090.79     2240.61     76.77 o 
   3  13   3     1265.03     1405.42     51.74 o 
   5  13   3      231.78      208.09     24.79 o 
   7  13   3     1812.92     1878.25     67.84 o 
   9  13   3        2.58       18.23     14.56 o 
  11  13   3      688.85      658.16     52.64 o 
 -12  14   3        0.55       12.71     12.36 o 
 -10  14   3      462.25      574.42    129.38 o 
  -8  14   3       26.95       29.30     14.03 o 
  -6  14   3      648.95      633.53     23.37 o 
  -4  14   3      116.12      117.78     19.34 o 
  -2  14   3      107.95      127.05     18.90 o 
   0  14   3     1844.13     1713.50     91.39 o 
   2  14   3        7.10        3.56      9.81 o 
   4  14   3      578.60      604.08     35.76 o 
   6  14   3      421.21      407.19     44.65 o 
   8  14   3      557.79      489.99     35.42 o 
  10  14   3        2.41       26.44      8.81 o 
 -11  15   3        0.10        9.91     21.76 o 
  -9  15   3       15.98       35.28     12.20 o 
  -7  15   3       19.78       21.58      7.78 o 
  -5  15   3      434.45      497.07     64.64 o 
  -3  15   3     3581.00     3585.07     70.41 o 
  -1  15   3      651.36      662.82     30.43 o 
   1  15   3      290.93      234.50     23.52 o 
   3  15   3      644.73      627.96     28.39 o 
   5  15   3     1775.35     1722.09     65.27 o 
   7  15   3      121.78      139.82     17.43 o 
   9  15   3      200.51      166.71     20.64 o 
  11  15   3       25.30       39.82     23.49 o 
 -10  16   3        1.52       32.00     12.61 o 
  -8  16   3      456.51      458.10     34.80 o 
  -6  16   3     1326.51     1293.01     76.79 o 
  -4  16   3        0.00       19.26     10.17 o 
  -2  16   3     1308.92     1249.98     35.94 o 
   0  16   3      115.05       85.85     22.62 o 
   2  16   3      372.76      392.24     28.18 o 
   4  16   3      471.62      475.22     28.87 o 
   6  16   3      678.86      686.22     31.14 o 
   8  16   3      128.04      123.35     18.60 o 
  10  16   3       37.92       30.36     29.40 o 
  -9  17   3      125.81      138.51     21.75 o 
  -7  17   3      296.59      241.79     37.03 o 
  -5  17   3     1532.84     1460.35     48.29 o 
  -3  17   3     1596.84     1728.91     40.09 o 
  -1  17   3       14.88       28.05      8.79 o 
   1  17   3       31.33       19.25      9.87 o 
   3  17   3      288.17      291.19     34.49 o 
   5  17   3     1782.50     1813.21     59.34 o 
   7  17   3      716.05      702.81     27.50 o 
   9  17   3      323.84      216.97     62.85 o 
  -8  18   3        7.26       34.77     24.27 o 
  -6  18   3       13.74       35.90     13.52 o 
  -4  18   3     2096.65     2223.45     51.53 o 
  -2  18   3      202.49      256.91     15.78 o 
   0  18   3      458.43      490.65     21.39 o 
   2  18   3      493.60      527.30     36.80 o 
   4  18   3      519.43      491.33     51.65 o 
   6  18   3      865.29      848.23     39.31 o 
   8  18   3        1.73       26.89      9.60 o 
  -7  19   3       53.02       61.30     13.94 o 
  -5  19   3      320.08      399.35     38.20 o 
  -3  19   3        7.28       34.49     11.82 o 
  -1  19   3      827.62      834.32     34.16 o 
   1  19   3       49.51       90.35     17.37 o 
   3  19   3       13.21       77.01     20.94 o 
   5  19   3       20.91       19.29     23.71 o 
   7  19   3       97.54       91.44     14.04 o 
  -6  20   3      218.79      198.23     23.57 o 
  -4  20   3      790.85      919.59     42.69 o 
  -2  20   3      107.99       87.23     15.32 o 
   0  20   3        8.21       29.21     18.93 o 
   2  20   3      150.40      150.86     19.85 o 
   4  20   3      471.82      426.55     27.32 o 
   6  20   3      338.46      342.51     39.57 o 
  -3  21   3        1.62       26.51     15.06 o 
  -1  21   3      620.34      703.34     37.80 o 
   1  21   3        4.57       33.10     10.80 o 
   3  21   3      181.23      223.67     22.22 o 
 -14   0   4      263.56      276.06     27.57 o 
 -12   0   4     1682.12     2095.38    104.04 o 
 -10   0   4      405.23      425.81     41.31 o 
  -8   0   4     1673.81     1863.66    102.34 o 
  -6   0   4     9899.15     9312.52    207.88 o 
  -4   0   4    62902.14    70315.08   2879.06 o 
   0   0   4      413.35      438.58      7.76 o 
   2   0   4    72368.22    85222.95   3488.19 o 
   4   0   4    16575.38    19631.26    152.29 o 
   6   0   4    46512.67    50557.66   1762.45 o 
   8   0   4      222.12      198.14     25.81 o 
  10   0   4        6.26       32.33     17.09 o 
  12   0   4     2467.28     2679.68    137.95 o 
  14   0   4      245.62      327.91     32.86 o 
 -15   1   4      334.64      443.08     52.85 o 
 -13   1   4      184.55      275.41     32.73 o 
 -11   1   4        1.28       21.93     15.95 o 
  -9   1   4     1189.63     1215.06     47.37 o 
  -7   1   4     3380.86     3099.97    122.28 o 
  -5   1   4     7429.78     7795.23    380.37 o 
  -3   1   4    22573.94    24026.63    157.03 o 
  -1   1   4    68305.84    70835.78   2899.46 o 
   1   1   4     6223.54     5871.92     45.52 o 
   3   1   4    66599.63    72833.60   1490.92 o 
   5   1   4     2201.32     2297.77     36.66 o 
   7   1   4      366.06      414.33     59.95 o 
   9   1   4     2988.14     3120.70     93.97 o 
  11   1   4      116.17      134.65     13.97 o 
  13   1   4        8.71       30.64     11.23 o 
  15   1   4       48.96       48.31     11.84 o 
 -14   2   4       32.17       33.81     14.11 o 
 -12   2   4      863.41      839.80     26.63 o 
 -10   2   4      106.49       85.52     10.87 o 
  -8   2   4      519.74      474.37     23.21 o 
  -6   2   4     7325.43     7742.12    196.52 o 
  -4   2   4     6961.94     7199.86     74.85 o 
  -2   2   4      413.62      451.98      9.68 o 
   0   2   4    53269.77    58256.77    714.67 o 
   2   2   4     1503.79     1176.40     14.82 o 
   4   2   4      201.06      287.24     10.43 o 
   6   2   4        6.91       28.69     17.00 o 
   8   2   4     1268.94     1412.48     56.08 o 
  10   2   4      147.30      168.51     28.07 o 
  12   2   4      415.03      423.22     26.03 o 
  14   2   4      192.56      258.67     23.35 o 
 -15   3   4        0.24       28.18     19.42 o 
 -13   3   4      385.11      399.84     42.38 o 
 -11   3   4      751.72      689.41     40.25 o 
  -9   3   4       34.71       27.74     15.54 o 
  -7   3   4     6329.95     5985.06    105.88 o 
  -5   3   4     4763.86     6116.99     66.23 o 
  -3   3   4     2224.11     1855.23     46.89 o 
  -1   3   4    31486.74    34290.79    404.16 o 
   1   3   4    39574.55    42414.38   1724.75 o 
   3   3   4     1140.12      974.08     28.81 o 
   5   3   4      288.35      239.88     16.77 o 
   7   3   4     2514.80     2419.33     46.98 o 
   9   3   4      316.93      303.90     20.71 o 
  11   3   4        1.88        6.15     10.02 o 
  13   3   4       82.83       91.88     22.83 o 
  15   3   4      772.98      687.00     52.36 o 
 -14   4   4       35.58       41.78     16.45 o 
 -12   4   4      777.28      797.18     50.78 o 
 -10   4   4     2632.15     2571.37     91.58 o 
  -8   4   4      269.53      200.09     15.49 o 
  -6   4   4     1648.02     1588.80     35.23 o 
  -4   4   4     1011.79     1110.88     34.32 o 
  -2   4   4     1868.47     1593.10     36.29 o 
   0   4   4    50856.89    52344.12   1753.13 o 
   2   4   4      309.54      323.66      7.39 o 
   4   4   4     1919.46     2040.45     52.84 o 
   6   4   4      906.89      880.25     27.66 o 
   8   4   4     2184.92     2170.70    171.35 o 
  10   4   4       22.28       13.50     19.49 o 
  12   4   4     1162.36     1142.21    104.44 o 
  14   4   4       39.77       31.36     12.90 o 
 -15   5   4        1.08       30.72     13.62 o 
 -13   5   4     1123.40     1040.24     37.16 o 
 -11   5   4     2423.66     2245.71     84.44 o 
  -9   5   4     2533.13     2706.43    134.05 o 
  -7   5   4      592.38      579.06     18.06 o 
  -5   5   4      902.99     1055.49     25.01 o 
  -3   5   4      790.30      778.65     21.09 o 
  -1   5   4     1217.52     1275.70     25.68 o 
   1   5   4     7921.33     7299.95     87.36 o 
   3   5   4     3557.59     3820.44     51.34 o 
   5   5   4     9189.72     9755.83    217.67 o 
   7   5   4     5986.51     6164.14    130.41 o 
   9   5   4      950.11      956.29     54.26 o 
  11   5   4      849.33      864.15     35.52 o 
  13   5   4      150.71       99.49     20.92 o 
 -14   6   4       72.75       77.07     16.61 o 
 -12   6   4      662.24      722.59     36.86 o 
 -10   6   4     3652.93     3649.97     84.24 o 
  -8   6   4      369.68      342.02     27.35 o 
  -6   6   4      619.90      566.65     38.41 o 
  -4   6   4       55.91       20.74      4.24 o 
  -2   6   4      338.78      255.47      9.48 o 
   0   6   4     2781.81     3102.13     58.28 o 
   2   6   4    18970.08    19429.50    230.36 o 
   4   6   4      205.81      238.64      8.80 o 
   6   6   4       15.32       28.78      5.38 o 
   8   6   4      732.47      701.07     55.15 o 
  10   6   4      297.47      304.57     77.09 o 
  12   6   4     2061.22     2065.17    153.94 o 
  14   6   4      102.81       77.31     19.14 o 
 -13   7   4      113.28      111.16     22.91 o 
 -11   7   4     1625.89     1707.61     66.83 o 
  -9   7   4     1839.47     1779.42     77.93 o 
  -7   7   4      552.56      521.89     54.58 o 
  -5   7   4        0.05       19.51      2.98 o 
  -3   7   4    12514.35    12899.71    256.37 o 
  -1   7   4    14782.63    14999.07    382.47 o 
   1   7   4     6540.24     7211.01    136.41 o 
   3   7   4      421.99      329.85     19.39 o 
   5   7   4      758.80      774.06     41.04 o 
   7   7   4     1728.06     1673.97     56.57 o 
   9   7   4     5165.35     5338.67    108.98 o 
  11   7   4      341.74      332.15     26.93 o 
  13   7   4       48.80       34.05     23.33 o 
 -14   8   4       10.53       26.43     11.93 o 
 -12   8   4       16.76       14.31      6.44 o 
 -10   8   4      255.71      271.99     26.99 o 
  -8   8   4       46.78       57.43      8.94 o 
  -6   8   4        9.07       18.60      8.49 o 
  -4   8   4     1443.63     1354.74     40.44 o 
  -2   8   4     1662.13     1764.54     83.52 o 
   0   8   4      330.81      429.39     33.63 o 
   2   8   4      123.33       92.39     10.56 o 
   4   8   4      422.51      492.82     24.49 o 
   6   8   4      185.33      233.57     19.17 o 
   8   8   4        0.47        7.63      8.51 o 
  10   8   4      810.19      727.12     36.85 o 
  12   8   4      278.65      278.56     84.57 o 
  14   8   4        9.17       60.34     36.58 o 
 -13   9   4       21.37       13.61      9.08 o 
 -11   9   4      887.88      910.87     68.80 o 
  -9   9   4      499.64      527.73     70.59 o 
  -7   9   4     2080.40     2168.65     88.39 o 
  -5   9   4       28.93       50.25      4.89 o 
  -3   9   4     2895.97     2845.09    105.90 o 
  -1   9   4    12473.98    12900.19    233.09 o 
   1   9   4     1180.05     1158.06     38.77 o 
   3   9   4     1161.81      953.91     43.31 o 
   5   9   4        8.29       22.18      6.69 o 
   7   9   4     1962.54     1828.13     61.84 o 
   9   9   4     3045.07     3083.44    120.71 o 
  11   9   4      562.96      583.81     56.54 o 
  13   9   4       19.13       34.94      8.65 o 
 -12  10   4        1.43       33.53     14.24 o 
 -10  10   4     2116.87     2258.43     95.97 o 
  -8  10   4      627.45      582.70     36.60 o 
  -6  10   4      688.15      669.24     27.54 o 
  -4  10   4      443.82      464.98     26.86 o 
  -2  10   4     2023.95     2019.75     65.03 o 
   0  10   4      346.17      212.54     15.87 o 
   2  10   4     3670.92     3874.51    103.32 o 
   4  10   4      114.70      117.68     28.05 o 
   6  10   4        4.75       23.13      5.72 o 
   8  10   4     2840.01     2917.29     57.46 o 
  10  10   4        7.01       16.91     13.32 o 
  12  10   4     1260.08     1253.80    110.91 o 
 -13  11   4      980.11      879.96    109.47 o 
 -11  11   4        0.18       37.44     14.78 o 
  -9  11   4       50.13       45.48     12.53 o 
  -7  11   4      969.00     1014.36     48.43 o 
  -5  11   4     1045.67     1100.09     40.72 o 
  -3  11   4     2143.23     1880.01     90.15 o 
  -1  11   4     6196.95     6042.25    130.54 o 
   1  11   4      412.84      504.25     31.10 o 
   3  11   4      133.18      167.00     22.36 o 
   5  11   4     1222.19     1228.12     45.35 o 
   7  11   4      273.13      277.35     23.81 o 
   9  11   4       53.72       65.14     10.18 o 
  11  11   4      145.13      153.78     21.17 o 
  13  11   4      117.56       69.74     19.00 o 
 -12  12   4      459.21      459.99    101.94 o 
 -10  12   4       22.53       26.28     12.89 o 
  -8  12   4        0.99       30.56     15.61 o 
  -6  12   4        0.50       31.24      8.65 o 
  -4  12   4       78.39      100.97     11.71 o 
  -2  12   4     9228.38     9749.05    333.89 o 
   0  12   4      550.41      514.73     22.98 o 
   2  12   4     3986.20     4032.81     76.15 o 
   4  12   4      261.73      235.92     18.66 o 
   6  12   4      356.96      370.87     31.28 o 
   8  12   4     1776.47     1617.77     75.11 o 
  10  12   4      125.25      116.84     17.70 o 
  12  12   4      678.56      569.85     54.57 o 
 -11  13   4       22.92       45.46     35.79 o 
  -9  13   4      497.88      396.33     27.53 o 
  -7  13   4      141.89       94.87     12.06 o 
  -5  13   4     5172.46     5316.20    107.13 o 
  -3  13   4      663.97      493.61     28.53 o 
  -1  13   4       29.11       41.32     13.07 o 
   1  13   4     2936.10     2762.58     82.18 o 
   3  13   4     2694.61     2435.80     62.42 o 
   5  13   4     2245.87     2111.99    128.74 o 
   7  13   4      808.25      863.09     49.43 o 
   9  13   4      164.31      166.12     16.22 o 
  11  13   4      127.39       95.45     23.15 o 
 -12  14   4      208.13      259.20     70.96 o 
 -10  14   4      323.75      309.51     41.37 o 
  -8  14   4      449.48      379.46     60.91 o 
  -6  14   4      155.48      203.91     19.78 o 
  -4  14   4      773.27      587.88     28.27 o 
  -2  14   4       61.62       95.21     15.82 o 
   0  14   4      436.46      386.72     42.68 o 
   2  14   4       10.75        2.62     12.33 o 
   4  14   4      999.38     1159.34     70.58 o 
   6  14   4     1755.26     1778.43     48.72 o 
   8  14   4     1263.72     1194.86     70.79 o 
  10  14   4        1.78       26.34      8.16 o 
 -11  15   4      126.80      169.44     58.45 o 
  -9  15   4        3.25       24.31      7.38 o 
  -7  15   4      121.67      128.95     28.62 o 
  -5  15   4      124.44      155.39     12.53 o 
  -3  15   4      286.96      306.65     30.18 o 
  -1  15   4      750.41      840.48     42.19 o 
   1  15   4      141.73      129.45     22.10 o 
   3  15   4     1908.01     2008.64     45.97 o 
   5  15   4      620.51      631.30     23.65 o 
   7  15   4       49.03       43.42      9.77 o 
   9  15   4      353.24      314.98     28.96 o 
  11  15   4       46.30       37.94     13.26 o 
 -10  16   4        0.02        9.65      7.54 o 
  -8  16   4      363.81      428.71     39.50 o 
  -6  16   4       77.71       80.26     11.05 o 
  -4  16   4     2025.83     2051.79     59.84 o 
  -2  16   4     1191.62     1192.50     50.45 o 
   0  16   4      183.23      256.13     19.62 o 
   2  16   4     1185.83     1287.87     54.08 o 
   4  16   4     1108.23      991.28     28.00 o 
   6  16   4     2693.28     2679.50     82.19 o 
   8  16   4      149.05      160.75     29.01 o 
  10  16   4      133.05      171.19     33.88 o 
  -9  17   4      202.20      187.15     65.83 o 
  -7  17   4      393.94      397.99     27.17 o 
  -5  17   4      400.21      420.19     17.34 o 
  -3  17   4      969.20      946.79     33.84 o 
  -1  17   4      266.44      247.29     20.46 o 
   1  17   4       81.52       80.98     21.41 o 
   3  17   4       24.28       26.93     10.76 o 
   5  17   4      164.98      159.17     18.79 o 
   7  17   4       24.69        7.98      9.65 o 
   9  17   4        8.68       17.73      7.18 o 
  -8  18   4       21.68       47.04     27.27 o 
  -6  18   4     1199.67     1196.95     49.74 o 
  -4  18   4      344.57      394.30     55.34 o 
  -2  18   4       50.30       77.34     11.72 o 
   0  18   4        0.70       31.73     18.82 o 
   2  18   4      624.92      570.10     28.92 o 
   4  18   4      169.62      163.07     19.41 o 
   6  18   4     1103.46     1106.04     38.59 o 
   8  18   4       78.38       50.59     14.05 o 
  -7  19   4     1084.37     1020.46     67.83 o 
  -5  19   4      333.08      400.86     36.61 o 
  -3  19   4      988.10      992.33     40.25 o 
  -1  19   4       13.85       16.83      9.68 o 
   1  19   4      212.29      203.75     23.35 o 
   3  19   4     1148.88     1073.96     33.16 o 
   5  19   4      861.79      923.96     51.84 o 
   7  19   4      537.77      506.28     39.34 o 
  -6  20   4       16.47       47.22     25.66 o 
  -4  20   4       22.13       35.61     31.31 o 
  -2  20   4      375.61      362.38     22.67 o 
   0  20   4      505.61      447.02     27.97 o 
   2  20   4      232.82      238.81     44.09 o 
   4  20   4       53.89       29.46     10.47 o 
   6  20   4      101.39      100.39     25.95 o 
  -3  21   4        2.85       22.66     13.43 o 
  -1  21   4      216.50      205.79     18.00 o 
   1  21   4       47.36       25.11     14.75 o 
   3  21   4      136.72      164.63     18.77 o 
 -15   1   5      449.98      523.91     37.16 o 
 -13   1   5      993.55      971.63     88.91 o 
 -11   1   5       35.11       60.53     14.08 o 
  -9   1   5     2550.69     2334.55     93.66 o 
  -7   1   5     5409.96     5006.01    134.34 o 
  -5   1   5       12.72       81.61     10.90 o 
  -3   1   5     4544.91     5260.95    130.52 o 
  -1   1   5     2005.44     1825.56     25.07 o 
   1   1   5      545.25      475.53      7.21 o 
   3   1   5     5732.70     6511.04     57.96 o 
   5   1   5    11795.75    11207.42     98.51 o 
   7   1   5     1516.56     1557.65     58.56 o 
   9   1   5     4704.23     4697.01    133.33 o 
  11   1   5     1920.26     1786.20    152.40 o 
  13   1   5       11.37       13.67     26.79 o 
  15   1   5      238.74      280.05     27.51 o 
 -14   2   5      389.82      389.63     39.19 o 
 -12   2   5       87.00       47.40     16.85 o 
 -10   2   5      695.38      646.07     81.46 o 
  -8   2   5     7638.98     7730.48    244.77 o 
  -6   2   5     5234.40     5355.58    100.20 o 
  -4   2   5     3464.14     3584.07     62.38 o 
  -2   2   5      234.38      213.26     10.20 o 
   0   2   5     2257.31     2186.42     26.02 o 
   2   2   5     9045.96     9741.74     61.62 o 
   4   2   5     1053.89      740.89     22.55 o 
   6   2   5       70.11      113.41      8.11 o 
   8   2   5      736.54      678.20     36.71 o 
  10   2   5      179.17      159.57     31.17 o 
  12   2   5     1434.52     1597.89     69.36 o 
  14   2   5      597.73      651.57     65.72 o 
 -15   3   5      348.33      438.62     41.26 o 
 -13   3   5       35.79       49.26     10.19 o 
 -11   3   5     1054.78     1063.74     37.41 o 
  -9   3   5     2411.87     2262.33    192.69 o 
  -7   3   5        5.48       10.99      3.34 o 
  -5   3   5    10860.47    12376.68    112.97 o 
  -3   3   5      479.38      517.19     12.86 o 
  -1   3   5     5216.13     5223.24     69.22 o 
   1   3   5      940.85      813.97     12.29 o 
   3   3   5     7700.89     7573.14     64.15 o 
   5   3   5        7.59       13.05      4.81 o 
   7   3   5     3092.31     3133.56     68.20 o 
   9   3   5     5274.65     5385.41    152.17 o 
  11   3   5      139.08      178.62     16.13 o 
  13   3   5       78.16      138.23     23.12 o 
  15   3   5       13.70       42.79     16.64 o 
 -14   4   5        1.41        9.59     13.77 o 
 -12   4   5        0.79       12.77      9.75 o 
 -10   4   5       62.07       39.32      8.03 o 
  -8   4   5     1916.98     1753.43     56.89 o 
  -6   4   5      142.07      139.79     10.09 o 
  -4   4   5     3651.42     3424.05     48.47 o 
  -2   4   5     2654.34     2550.96     20.97 o 
   0   4   5     8436.12     8719.04    132.60 o 
   2   4   5    27203.94    27878.93    218.00 o 
   4   4   5     1529.88     1442.75     28.54 o 
   6   4   5      852.01      829.34     28.40 o 
   8   4   5     1549.57     1459.86     50.42 o 
  10   4   5      363.67      385.27     50.84 o 
  12   4   5      528.95      614.57     33.91 o 
  14   4   5      243.60      312.67     25.04 o 
 -15   5   5      107.92      119.54     17.19 o 
 -13   5   5        1.80        4.24      9.42 o 
 -11   5   5       38.53       84.26     23.87 o 
  -9   5   5      883.22      688.58     32.94 o 
  -7   5   5      433.92      358.48     24.55 o 
  -5   5   5     5410.47     5433.98     63.16 o 
  -3   5   5     8264.44     9143.69    123.34 o 
  -1   5   5    38522.18    41019.86    387.84 o 
   1   5   5     6647.86     7283.66     98.57 o 
   3   5   5     4018.02     3897.93     96.22 o 
   5   5   5      787.05      775.30     42.29 o 
   7   5   5      112.99      125.72     17.35 o 
   9   5   5      666.16      712.48     58.48 o 
  11   5   5       45.58       63.73     16.99 o 
  13   5   5       24.14       39.80     17.86 o 
 -14   6   5      262.16      247.65     19.85 o 
 -12   6   5      797.99      771.44     33.78 o 
 -10   6   5      579.41      509.81     82.66 o 
  -8   6   5      602.92      521.54     23.25 o 
  -6   6   5     6952.58     7609.92    170.67 o 
  -4   6   5       54.80       41.43      3.90 o 
   0   6   5     7441.65     6367.97    113.40 o 
   2   6   5      523.54      371.83     10.92 o 
   6   6   5     1530.77     1578.65     53.62 o 
   8   6   5     3265.01     3386.61     80.86 o 
  10   6   5      659.01      630.08     33.37 o 
  12   6   5       82.72      171.66     68.90 o 
  14   6   5       35.20       18.44     13.02 o 
 -13   7   5       98.58      108.75     25.54 o 
 -11   7   5       34.76       38.95     10.74 o 
  -9   7   5     1340.41     1182.06     40.59 o 
  -7   7   5      238.16      272.88     25.72 o 
  -5   7   5      503.20      655.98     34.85 o 
  -3   7   5     3986.19     4096.00     90.60 o 
  -1   7   5    17787.11    17815.03    281.40 o 
   1   7   5    11930.65    11828.17    162.92 o 
   3   7   5    17985.40    19899.18    281.90 o 
   5   7   5      537.02      488.22     27.48 o 
   7   7   5      162.80      183.60     21.91 o 
   9   7   5        2.08       16.57      8.01 o 
  11   7   5        0.52       46.65     12.42 o 
  13   7   5      102.84      112.47     24.91 o 
 -14   8   5      684.25      631.39     71.58 o 
 -12   8   5      397.57      414.27     44.07 o 
 -10   8   5      603.04      615.32     29.48 o 
  -8   8   5      430.42      429.60     49.02 o 
  -6   8   5      276.85      247.49     23.31 o 
  -4   8   5      493.12      403.63     16.42 o 
  -2   8   5    14481.51    14381.24    246.75 o 
   0   8   5    19884.93    19466.56    427.34 o 
   2   8   5    13513.66    13602.63    390.13 o 
   4   8   5      413.78      386.09     34.54 o 
   6   8   5      489.81      617.54     54.77 o 
   8   8   5     5964.70     6165.64    145.12 o 
  10   8   5      452.10      410.68     38.92 o 
  12   8   5      412.33      392.79     32.23 o 
  14   8   5       47.13       33.35     13.05 o 
 -13   9   5       12.31        8.81      9.74 o 
 -11   9   5      946.16      883.02     39.66 o 
  -9   9   5      746.24      797.10     45.82 o 
  -7   9   5       78.96       84.70     30.42 o 
  -5   9   5     6812.98     6784.95    193.07 o 
  -3   9   5       89.19       61.31      6.21 o 
  -1   9   5      150.27      191.78     10.98 o 
   1   9   5      187.57      178.80     19.66 o 
   3   9   5     2856.64     2664.71     52.67 o 
   5   9   5     2771.01     2693.55     54.01 o 
   7   9   5       87.01       97.94     10.64 o 
   9   9   5      390.85      373.27     28.04 o 
  11   9   5     1052.15      953.67     43.39 o 
  13   9   5       27.23       26.24     17.13 o 
 -12  10   5      144.49      188.08     23.06 o 
 -10  10   5      545.38      525.54     34.87 o 
  -8  10   5      235.44      273.25     26.97 o 
  -6  10   5       17.10       12.94      4.15 o 
  -4  10   5     1403.22     1344.15     38.26 o 
  -2  10   5      324.43      326.70     20.47 o 
   0  10   5       55.72       96.30      8.30 o 
   2  10   5      873.19      937.60     60.88 o 
   4  10   5      459.30      385.10     29.69 o 
   6  10   5       59.97       58.24     14.04 o 
   8  10   5      790.51      688.79     35.59 o 
  10  10   5        3.98       17.66     13.25 o 
  12  10   5      433.63      477.33     98.43 o 
 -13  11   5        1.60       13.05     12.22 o 
 -11  11   5      893.88      946.94     35.65 o 
  -9  11   5      447.51      492.31     43.86 o 
  -7  11   5      377.82      437.35     31.19 o 
  -5  11   5     2088.65     2015.41     66.94 o 
  -3  11   5       24.33       32.23      7.66 o 
  -1  11   5     9325.36     9722.70    272.77 o 
   1  11   5      477.31      582.76     33.29 o 
   3  11   5     1943.95     1754.05     59.37 o 
   5  11   5      885.30      851.15     46.41 o 
   7  11   5      552.35      525.75     42.10 o 
   9  11   5     1591.07     1592.08     69.42 o 
  11  11   5      410.99      347.19     26.41 o 
  13  11   5       63.84       43.67     22.44 o 
 -12  12   5      148.07      185.10     48.88 o 
 -10  12   5      304.38      288.57     30.91 o 
  -8  12   5      156.35      147.74     17.50 o 
  -6  12   5     3248.53     3158.21     64.36 o 
  -4  12   5     4606.87     4421.65    190.59 o 
  -2  12   5      560.28      478.30     40.46 o 
   0  12   5        1.29       31.32     10.15 o 
   2  12   5     6475.28     6447.76    122.38 o 
   4  12   5      335.07      385.27     29.02 o 
   6  12   5      158.89      157.83     19.96 o 
   8  12   5      158.18      179.80     23.38 o 
  10  12   5        7.80       29.27      7.67 o 
  12  12   5      550.01      537.03     64.61 o 
 -11  13   5     1077.68     1102.58     52.65 o 
  -9  13   5       26.08       39.44     15.65 o 
  -7  13   5     2033.15     1955.56     70.15 o 
  -5  13   5      873.33      810.41     45.31 o 
  -3  13   5     1609.48     1604.55     63.37 o 
  -1  13   5      457.08      599.13     57.28 o 
   1  13   5      151.74       86.20     11.87 o 
   3  13   5       89.77      103.65     13.07 o 
   5  13   5        2.50       26.73      9.47 o 
   7  13   5      868.51      860.21     31.71 o 
   9  13   5      114.33      108.88     19.72 o 
  11  13   5       11.80        7.71     10.41 o 
 -10  14   5        5.58       18.12     25.26 o 
  -8  14   5     2801.11     2962.61    108.55 o 
  -6  14   5      494.54      499.42     34.14 o 
  -4  14   5      136.95      183.33     14.27 o 
  -2  14   5      462.75      369.05     23.94 o 
   0  14   5      777.09      737.95     38.34 o 
   2  14   5     1326.42     1186.76     44.20 o 
   4  14   5        1.06       29.07     12.06 o 
   6  14   5      125.70      132.59     19.66 o 
   8  14   5      204.07      208.73     26.93 o 
  10  14   5      450.66      398.54     62.42 o 
 -11  15   5       70.18       33.69     14.93 o 
  -9  15   5       48.57       95.65     18.70 o 
  -7  15   5     3372.41     3378.74    124.43 o 
  -5  15   5       30.70       39.39      9.87 o 
  -3  15   5       21.11       25.35      8.54 o 
  -1  15   5     1447.59     1494.64     39.54 o 
   1  15   5       95.12       80.59     17.15 o 
   3  15   5       54.60       47.66     12.81 o 
   5  15   5      145.18      153.53     20.49 o 
   7  15   5      696.89      654.56     33.87 o 
   9  15   5        0.64       11.78     11.06 o 
 -10  16   5        7.71       30.95     11.26 o 
  -8  16   5       72.18       58.02     19.77 o 
  -6  16   5       22.43       43.31     17.21 o 
  -4  16   5        6.21       36.17     10.07 o 
  -2  16   5     2415.35     2424.81     76.86 o 
   0  16   5      692.91      693.49     36.39 o 
   2  16   5      131.16      161.99     18.22 o 
   4  16   5      628.39      550.76     27.11 o 
   6  16   5       14.18       27.23      9.43 o 
   8  16   5        5.72       24.47      8.55 o 
  10  16   5        0.16       18.09     13.57 o 
  -9  17   5      243.31      167.92     34.82 o 
  -7  17   5     1700.61     1822.75     67.10 o 
  -5  17   5      741.07      739.98     29.59 o 
  -3  17   5      234.44      227.46     16.53 o 
  -1  17   5      197.12      177.91     20.51 o 
   1  17   5     3258.94     3345.80    150.45 o 
   3  17   5     1642.63     1661.36     60.20 o 
   5  17   5      139.65      166.24     21.26 o 
   7  17   5      708.74      735.44     42.18 o 
   9  17   5       15.65       36.64     11.29 o 
  -8  18   5      611.60      578.28     45.47 o 
  -6  18   5       27.20       60.21     16.20 o 
  -4  18   5      812.05      882.49     32.03 o 
  -2  18   5        5.62       39.60     10.97 o 
   0  18   5       44.36       73.11     13.99 o 
   2  18   5     2078.83     2091.82     68.56 o 
   4  18   5       32.26       30.52     11.13 o 
   6  18   5      589.36      528.20     31.64 o 
   8  18   5        3.44       22.52      7.88 o 
  -7  19   5       67.96      116.11     30.99 o 
  -5  19   5        1.95       33.46     21.65 o 
  -3  19   5      136.64      144.77     15.34 o 
  -1  19   5      114.90       89.71     16.01 o 
   1  19   5      510.63      546.56     33.80 o 
   3  19   5      123.03      146.52     20.42 o 
   5  19   5       61.11       58.87     14.46 o 
   7  19   5      180.54      152.48     18.30 o 
  -6  20   5       98.74       79.30     19.23 o 
  -4  20   5      454.57      491.37     69.84 o 
  -2  20   5        2.05       33.99     11.28 o 
   0  20   5       12.48       24.03     14.39 o 
   2  20   5     1905.46     2021.26     91.93 o 
   4  20   5        5.59       51.51     12.06 o 
  -3  21   5       31.81       23.62     16.12 o 
  -1  21   5     1625.57     1727.97     87.73 o 
   1  21   5        2.71       44.21     12.83 o 
   3  21   5        4.85       36.72     15.84 o 
 -14   0   6       56.18       65.78     23.63 o 
 -12   0   6       83.79      117.65     29.30 o 
 -10   0   6       20.88       39.82     15.13 o 
  -8   0   6    20136.61    22128.58   1973.32 o 
  -6   0   6    22159.09    25881.33    940.47 o 
  -4   0   6      222.98      329.50     41.68 o 
  -2   0   6      580.19      546.40     23.25 o 
   0   0   6     9583.02     9679.43     94.44 o 
   2   0   6    37320.54    38606.86    718.24 o 
   4   0   6    10981.86    13319.35    276.37 o 
   6   0   6     7087.52     6537.27    196.78 o 
   8   0   6        5.10       31.04     16.44 o 
  10   0   6       83.06       69.25     21.14 o 
  12   0   6      992.57     1020.13     60.59 o 
  14   0   6     1074.79     1175.60     62.73 o 
 -15   1   6      206.00      220.63     64.32 o 
 -13   1   6      696.37      777.68    105.40 o 
 -11   1   6      247.93      266.61     21.77 o 
  -9   1   6      187.19      157.51     22.70 o 
  -7   1   6      188.07      159.28     14.49 o 
  -5   1   6     4839.22     5461.41     65.13 o 
  -3   1   6        0.44       33.55      3.77 o 
  -1   1   6       46.35       37.27      3.56 o 
   1   1   6      975.63      697.48      9.72 o 
   3   1   6    15398.66    16155.94     80.17 o 
   5   1   6    10970.09    10852.26    177.50 o 
   7   1   6     2722.10     2692.53     72.39 o 
   9   1   6       81.85       89.18     16.98 o 
  11   1   6      596.81      514.07     27.21 o 
  13   1   6        3.06       20.32     11.23 o 
  15   1   6       66.84       48.73     13.95 o 
 -14   2   6        0.41        9.20      8.96 o 
 -12   2   6      142.55      202.90     15.70 o 
 -10   2   6     1332.33     1226.21     62.25 o 
  -8   2   6     7171.29     6860.66    177.23 o 
  -6   2   6    14576.10    16452.58    409.02 o 
  -4   2   6      566.95      548.75     13.01 o 
  -2   2   6     8779.98     9245.06     96.39 o 
   0   2   6      434.91      429.72      7.71 o 
   2   2   6     3010.83     2715.51     22.42 o 
   4   2   6     2532.87     2961.40     40.66 o 
   6   2   6     7694.10     8322.32    143.47 o 
   8   2   6     2713.98     2590.52    125.74 o 
  10   2   6      968.55      801.02     44.30 o 
  12   2   6        2.09       46.42     16.35 o 
  14   2   6      172.20      210.49     35.83 o 
 -15   3   6      136.49      210.04     21.55 o 
 -13   3   6        1.27       19.86      8.94 o 
 -11   3   6     1340.39     1345.65     59.38 o 
  -9   3   6     2639.20     2252.07     75.34 o 
  -7   3   6     1985.90     2021.40     58.01 o 
  -5   3   6     1403.80     1444.22     16.53 o 
  -3   3   6    15331.17    17751.63    271.61 o 
  -1   3   6     3128.39     3107.74     23.48 o 
   1   3   6       38.88       86.53      8.78 o 
   3   3   6    10090.16    10747.59    120.55 o 
   5   3   6     2853.44     2533.82     63.36 o 
   7   3   6      278.29      319.51     22.74 o 
   9   3   6     8717.40     8367.57    239.17 o 
  11   3   6     1676.46     1757.50     58.39 o 
  13   3   6       55.26       50.32     13.59 o 
 -14   4   6      533.40      494.95     62.11 o 
 -12   4   6        3.12       19.01      8.63 o 
 -10   4   6      256.93      262.80     39.66 o 
  -8   4   6        0.12       14.21      8.32 o 
  -6   4   6      112.17      105.83      5.33 o 
  -4   4   6    13059.79    14622.02    153.35 o 
  -2   4   6     2198.26     2207.62     34.53 o 
   0   4   6     2097.38     2150.01     23.41 o 
   2   4   6       87.46      110.95      7.79 o 
   4   4   6     3252.63     3203.44     51.35 o 
   6   4   6     1063.75     1201.24     38.67 o 
   8   4   6     1768.50     1781.24     89.81 o 
  10   4   6       26.30       43.41     11.87 o 
  12   4   6      142.39      143.34     16.37 o 
  14   4   6      306.38      345.45     26.77 o 
 -15   5   6      960.10      857.52     61.39 o 
 -13   5   6       81.56       70.36     21.01 o 
 -11   5   6      359.20      393.08     24.13 o 
  -9   5   6     3644.92     3228.18     75.39 o 
  -7   5   6     1946.25     1545.84     41.14 o 
  -5   5   6     1572.22     1624.72     53.65 o 
  -3   5   6       14.46       18.19      8.04 o 
  -1   5   6     3651.03     3819.60     34.61 o 
   1   5   6        2.32       10.95      3.54 o 
   3   5   6    11992.01    11879.69    277.53 o 
   5   5   6        5.07       22.34     11.76 o 
   7   5   6      163.21      213.42     21.05 o 
   9   5   6     6379.95     6313.90    145.30 o 
  11   5   6     1980.05     1924.09     70.17 o 
  13   5   6       80.01       79.26     17.87 o 
 -14   6   6      506.38      497.18     70.28 o 
 -12   6   6        7.02       30.37     11.87 o 
 -10   6   6      191.61      197.45     46.91 o 
  -8   6   6     5190.72     5062.83    146.30 o 
  -6   6   6     1153.04     1294.42     44.00 o 
  -4   6   6     1661.47     1350.82     30.88 o 
  -2   6   6        1.78       14.36      9.29 o 
   0   6   6     1585.06     1871.42     22.10 o 
   2   6   6      554.97      447.32     14.71 o 
   4   6   6     1424.80     1233.83     39.30 o 
   6   6   6      355.31      415.17     23.68 o 
   8   6   6     4566.27     4642.32    108.38 o 
  10   6   6      447.53      466.58     43.78 o 
  12   6   6      148.32      142.92     24.48 o 
  14   6   6      468.13      425.49     50.67 o 
 -13   7   6      280.22      312.77     53.70 o 
 -11   7   6      904.18      778.99     30.62 o 
  -9   7   6       15.50       33.71      7.55 o 
  -7   7   6     2377.25     2201.92     65.34 o 
  -5   7   6     9415.17     9383.56    160.26 o 
  -3   7   6        9.18        5.33      7.49 o 
  -1   7   6     3530.05     2968.59     63.95 o 
   1   7   6      236.18      333.80     11.92 o 
   3   7   6       83.26      161.99     10.06 o 
   5   7   6     2543.71     2497.73     56.28 o 
   7   7   6     4907.96     4987.77    115.24 o 
   9   7   6     2451.68     2545.55     90.41 o 
  11   7   6        7.19       22.65     15.12 o 
  13   7   6      103.43      112.30     22.61 o 
 -14   8   6       58.79       86.77     27.19 o 
 -12   8   6      226.25      155.50     24.32 o 
 -10   8   6      982.29      993.05     51.80 o 
  -8   8   6     1823.90     1762.90    171.59 o 
  -6   8   6      152.64      113.41      9.81 o 
  -4   8   6      265.94      264.17     11.65 o 
  -2   8   6       19.25        9.68      5.15 o 
   0   8   6     3822.22     3691.26    107.83 o 
   2   8   6     2018.57     1551.88     38.04 o 
   4   8   6     3785.03     3980.44     97.90 o 
   6   8   6      681.51      615.19     60.18 o 
   8   8   6     1214.00     1156.45     51.81 o 
  10   8   6        0.67       16.73      5.35 o 
  12   8   6        9.42       16.48     19.73 o 
  14   8   6       37.84       33.77     20.93 o 
 -13   9   6      381.54      362.99     71.98 o 
 -11   9   6     1851.73     1806.62     81.74 o 
  -9   9   6      206.68      176.34     22.07 o 
  -7   9   6        8.18       16.78     13.19 o 
  -5   9   6    10298.85    10233.67    147.64 o 
  -3   9   6      631.80      649.77     25.74 o 
  -1   9   6     3761.74     3502.10     56.96 o 
   1   9   6      278.16      280.77     12.16 o 
   3   9   6      259.22      276.68     33.68 o 
   5   9   6     5379.78     4980.21    147.58 o 
   7   9   6     1030.87      969.88     48.02 o 
   9   9   6       39.87       56.38      8.73 o 
  11   9   6      784.54      744.20     40.07 o 
  13   9   6      138.29      174.75     24.47 o 
 -12  10   6      325.16      275.38     50.85 o 
 -10  10   6      473.40      423.62     40.26 o 
  -8  10   6     1927.10     1915.45     49.20 o 
  -6  10   6        1.44       15.41      9.88 o 
  -4  10   6     2671.05     2463.38     54.57 o 
  -2  10   6     3272.76     3638.89    114.48 o 
   0  10   6     5402.19     5444.21    280.56 o 
   2  10   6        0.35       52.74      8.17 o 
   4  10   6     2401.20     2405.17     83.03 o 
   6  10   6      148.27      129.18     15.30 o 
   8  10   6     2725.29     2820.50     55.87 o 
  10  10   6      194.32      175.37     27.35 o 
  12  10   6       56.90       81.47     18.67 o 
 -13  11   6       52.14        5.80     12.27 o 
 -11  11   6       92.89      126.03     32.67 o 
  -9  11   6        2.54        7.84     13.59 o 
  -7  11   6     5064.17     4869.69    122.18 o 
  -5  11   6      287.44      277.12     18.69 o 
  -3  11   6       21.75       50.53      8.29 o 
  -1  11   6      597.42      648.26     31.71 o 
   1  11   6      525.53      542.50     51.39 o 
   3  11   6      982.29      878.47     36.06 o 
   5  11   6     1437.90     1365.36     66.56 o 
   7  11   6       24.10       31.47     10.48 o 
   9  11   6       42.39       37.81      9.12 o 
  11  11   6      608.75      636.77     42.92 o 
 -12  12   6      148.84      118.38     20.48 o 
 -10  12   6        0.84       17.89      5.48 o 
  -8  12   6      421.78      435.04     25.87 o 
  -6  12   6      180.28      150.16     18.59 o 
  -4  12   6       30.03       36.31     18.19 o 
  -2  12   6     8669.25     9216.26    248.55 o 
   0  12   6     1853.60     2015.11     80.85 o 
   2  12   6      676.60      591.59     27.72 o 
   4  12   6     4797.01     5312.95    152.33 o 
   6  12   6        9.34       14.97     11.61 o 
   8  12   6     1286.73     1158.21     64.42 o 
  10  12   6      305.43      224.58     21.59 o 
  12  12   6       26.55       35.97     15.42 o 
 -11  13   6       29.42        9.23      9.38 o 
  -9  13   6      565.21      504.78     32.05 o 
  -7  13   6     2120.12     2130.77    101.95 o 
  -5  13   6     2351.43     2384.24     60.38 o 
  -3  13   6        2.08       12.56      9.79 o 
  -1  13   6       22.41       54.16     11.63 o 
   1  13   6    10000.58     9805.50    274.57 o 
   3  13   6     2419.11     2122.69    358.94 o 
   5  13   6        6.99       30.92     17.10 o 
   7  13   6       20.35       17.36     12.09 o 
   9  13   6        1.69       33.50      9.63 o 
  11  13   6      343.24      261.63     29.03 o 
 -10  14   6        4.27       13.91     11.81 o 
  -8  14   6        0.20       46.35     43.87 o 
  -6  14   6      190.06      176.77     36.17 o 
  -4  14   6      108.04      107.41     21.55 o 
  -2  14   6      812.88      721.38     31.75 o 
   0  14   6     1031.55     1204.19     60.92 o 
   2  14   6     1672.90     1660.15     42.91 o 
   4  14   6       95.26      123.29     13.57 o 
   6  14   6       43.38       48.94     23.57 o 
   8  14   6      299.40      300.00     26.10 o 
  10  14   6      239.93      228.35     23.28 o 
 -11  15   6       43.07       44.75     14.83 o 
  -9  15   6      129.95      105.81     23.01 o 
  -7  15   6      713.31      659.27     35.15 o 
  -5  15   6     2276.88     2323.26     73.77 o 
  -3  15   6      799.33      819.51     60.32 o 
  -1  15   6      308.85      293.97     26.23 o 
   1  15   6        3.12       32.68     14.30 o 
   3  15   6      570.81      563.17     26.35 o 
   5  15   6       30.49       23.79     10.72 o 
   7  15   6       33.20       46.46     12.91 o 
   9  15   6       21.18       37.88     10.08 o 
 -10  16   6       48.46       42.93     23.58 o 
  -8  16   6     1429.34     1534.70     57.57 o 
  -6  16   6      566.52      589.65     46.49 o 
  -4  16   6      182.17      211.33     17.76 o 
  -2  16   6      106.95      101.81     16.48 o 
   0  16   6        2.03       22.30     18.75 o 
   2  16   6     2764.00     2850.81     81.19 o 
   4  16   6      125.79      123.69     16.62 o 
   6  16   6       10.77       32.51      8.72 o 
   8  16   6       34.96       46.15     15.19 o 
  10  16   6      964.95      937.11     74.00 o 
  -9  17   6      124.05      150.80     18.86 o 
  -7  17   6      460.63      404.92     27.81 o 
  -5  17   6      117.30      162.75     19.94 o 
  -3  17   6       62.96       85.75     29.43 o 
  -1  17   6        7.34       43.11      9.85 o 
   1  17   6     1185.37     1104.47     85.62 o 
   3  17   6       15.79       61.94     12.78 o 
   5  17   6        0.14       29.24      9.85 o 
   7  17   6       38.90       41.22     16.86 o 
   9  17   6        0.90       20.62      7.69 o 
  -8  18   6      846.56      863.36     64.87 o 
  -6  18   6      511.34      598.32     32.83 o 
  -4  18   6      200.23      158.50     16.82 o 
  -2  18   6     1185.86     1111.35     31.76 o 
   0  18   6       24.93       60.77     13.88 o 
   2  18   6     1390.06     1270.17     57.20 o 
   4  18   6       83.89       67.88     13.42 o 
   6  18   6      200.15      225.83     28.76 o 
   8  18   6       58.24       51.37     14.13 o 
  -7  19   6     1522.46     1532.61     95.32 o 
  -5  19   6       10.74        0.92     19.57 o 
  -3  19   6      149.62      137.76     18.37 o 
  -1  19   6      416.93      441.34     21.74 o 
   1  19   6      593.38      684.27     36.49 o 
   3  19   6      435.08      375.54     23.09 o 
   5  19   6        2.12       42.35     14.78 o 
   7  19   6       21.99       73.76     32.97 o 
  -4  20   6      572.07      577.42     38.05 o 
  -2  20   6      791.56      816.73     29.17 o 
   0  20   6      188.82      131.96     18.31 o 
   2  20   6       30.57       43.74     21.56 o 
   4  20   6      115.13      166.45     17.02 o 
  -3  21   6       44.99       64.82     14.77 o 
  -1  21   6      297.31      288.83     22.79 o 
   1  21   6      234.10      194.21     23.24 o 
   3  21   6      338.90      297.48     29.35 o 
 -15   1   7      290.25      285.62     32.21 o 
 -13   1   7        1.67       16.03      9.16 o 
 -11   1   7      359.69      388.75     27.47 o 
  -9   1   7     6212.65     6063.86    167.33 o 
  -7   1   7    12470.54    13056.75    295.28 o 
  -5   1   7      424.19      419.82     15.59 o 
  -3   1   7       88.40       25.77      2.83 o 
  -1   1   7      508.74      543.87      8.07 o 
   1   1   7    16102.02    15949.93    152.49 o 
   3   1   7    28339.38    30263.45    219.11 o 
   5   1   7      604.83      766.62     19.60 o 
   7   1   7     1463.94     1330.08     52.81 o 
   9   1   7     1344.06     1094.74     61.53 o 
  11   1   7     4004.10     4263.64    127.67 o 
  13   1   7       18.43       31.79     12.10 o 
 -14   2   7      311.04      295.71     24.47 o 
 -12   2   7      110.18      126.61     22.01 o 
 -10   2   7     1962.07     1694.44     62.09 o 
  -8   2   7     1687.97     1524.89     62.34 o 
  -6   2   7      438.17      335.03     12.85 o 
  -4   2   7    12725.67    15228.00    123.14 o 
  -2   2   7      167.07      195.89      6.94 o 
   0   2   7     1741.60     1797.52     37.79 o 
   2   2   7     2249.52     1835.80     23.37 o 
   4   2   7     3030.83     3094.88     38.15 o 
   6   2   7      434.58      543.37     39.03 o 
   8   2   7      560.28      566.76     42.76 o 
  10   2   7     4209.73     4341.01     98.20 o 
  12   2   7      513.51      672.32     53.24 o 
  14   2   7      229.05      225.58     25.30 o 
 -15   3   7      471.37      539.12     42.81 o 
 -13   3   7      644.87      694.14     30.70 o 
 -11   3   7       34.22       52.51     11.33 o 
  -9   3   7      821.00      858.36     39.41 o 
  -7   3   7        0.21       12.10      9.42 o 
  -5   3   7       88.85       53.33      3.91 o 
  -3   3   7     8867.02     9413.87     77.53 o 
  -1   3   7     5761.27     5925.03    154.32 o 
   1   3   7     1863.74     2117.67     25.60 o 
   3   3   7      405.99      335.76      8.74 o 
   5   3   7     3000.32     2990.70     84.09 o 
   7   3   7     1051.30     1017.37     36.41 o 
   9   3   7      312.17      295.73     38.03 o 
  11   3   7        9.90       23.52     26.87 o 
  13   3   7      343.24      394.89     27.22 o 
 -14   4   7      189.40      215.62     20.37 o 
 -12   4   7      140.97      126.57     17.82 o 
 -10   4   7      627.54      556.15     49.06 o 
  -8   4   7     4615.62     4055.31    138.68 o 
  -6   4   7     1422.30     1377.04     35.80 o 
  -4   4   7       16.83       22.75      2.80 o 
  -2   4   7       50.51       85.15      6.99 o 
   0   4   7    33076.85    36782.65    659.05 o 
   2   4   7     1582.39     1249.09     24.54 o 
   4   4   7     1047.96     1291.08     15.29 o 
   6   4   7       26.49       51.60     10.91 o 
   8   4   7        9.49       34.23      7.88 o 
  10   4   7      970.24      937.08     43.25 o 
  12   4   7     1274.84     1373.39    116.78 o 
  14   4   7       26.80       26.47     14.88 o 
 -13   5   7      466.73      530.22     86.01 o 
 -11   5   7      626.71      603.64     26.64 o 
  -9   5   7     4709.90     4389.84    137.78 o 
  -7   5   7      384.34      375.25     21.66 o 
  -5   5   7     6733.90     6391.29    152.93 o 
  -3   5   7     1343.80     1255.26     42.63 o 
  -1   5   7     1453.01     1345.16     23.12 o 
   1   5   7     1219.19     1034.36     18.88 o 
   3   5   7     4064.10     3944.44     53.77 o 
   5   5   7     5475.17     5321.28     95.29 o 
   7   5   7      602.04      504.65     23.89 o 
   9   5   7      174.10      161.63     14.92 o 
  11   5   7      157.53      178.21     25.63 o 
  13   5   7      795.40      831.17    104.07 o 
 -14   6   7      658.64      831.71     54.62 o 
 -12   6   7        0.17       32.33     10.74 o 
 -10   6   7       94.18      101.97     23.92 o 
  -8   6   7       74.22       80.27     16.31 o 
  -6   6   7     4165.25     4158.53    117.18 o 
  -4   6   7     2860.84     2713.02     38.68 o 
  -2   6   7     1992.36     2290.31     27.13 o 
   0   6   7        6.57       10.63      3.16 o 
   2   6   7     2587.66     2363.32     44.48 o 
   4   6   7     6168.63     6132.91    102.43 o 
   6   6   7      163.80      204.67     18.77 o 
   8   6   7      854.52      945.29     50.24 o 
  10   6   7        0.31       22.59     10.65 o 
  12   6   7      393.03      421.18     25.47 o 
  14   6   7      194.83      140.23     40.84 o 
 -13   7   7      337.81      382.02     61.80 o 
 -11   7   7      687.99      611.27     39.07 o 
  -9   7   7     1143.77     1201.27     36.63 o 
  -7   7   7     1965.45     1751.81     94.01 o 
  -5   7   7      266.32      240.37     13.31 o 
  -3   7   7      256.33      270.44     22.35 o 
  -1   7   7     3821.88     3682.61     64.17 o 
   1   7   7     9112.81    10457.14    192.34 o 
   3   7   7      620.11      516.09     17.35 o 
   5   7   7     2932.72     2954.04     67.08 o 
   7   7   7      914.36      857.34     36.54 o 
   9   7   7      128.14      221.95     21.62 o 
  11   7   7      115.96      128.26     58.23 o 
  13   7   7      432.25      381.23     36.63 o 
 -14   8   7     1052.82     1060.78    125.11 o 
 -12   8   7       10.40       41.35     11.70 o 
 -10   8   7     1960.63     2070.88     71.46 o 
  -8   8   7     1802.33     1756.61     94.10 o 
  -6   8   7     5404.10     5563.15    162.99 o 
  -4   8   7    14003.20    13980.66    274.72 o 
  -2   8   7       81.40       96.30     12.21 o 
   0   8   7     1191.53     1218.38     45.48 o 
   2   8   7      543.88      433.36     17.09 o 
   4   8   7     7095.77     6582.44    138.02 o 
   6   8   7     8940.00     9377.99    255.27 o 
   8   8   7     2282.39     2585.45     56.57 o 
  10   8   7      415.55      410.37     27.39 o 
  12   8   7      233.97      178.26     21.68 o 
 -13   9   7      321.08      268.04     45.85 o 
 -11   9   7       67.98       75.93     19.00 o 
  -9   9   7      185.97      183.74     16.54 o 
  -7   9   7      116.80      120.59     17.04 o 
  -5   9   7     3644.48     3524.21     64.86 o 
  -3   9   7        1.70       21.79      8.40 o 
  -1   9   7      133.41      119.70     18.85 o 
   1   9   7     2843.69     2678.68     45.17 o 
   3   9   7      255.33      248.14     17.65 o 
   5   9   7      251.77      292.91     24.01 o 
   7   9   7        1.20       20.29     17.86 o 
   9   9   7     2910.90     2769.83     71.45 o 
  11   9   7       22.49       22.02     10.97 o 
  13   9   7       47.94       50.40     13.99 o 
 -12  10   7       25.89       36.33      9.27 o 
 -10  10   7      219.53      187.68     25.55 o 
  -8  10   7       90.34      115.26     15.74 o 
  -6  10   7      405.21      314.02     23.42 o 
  -4  10   7     7098.56     7002.98     95.49 o 
  -2  10   7       62.02       58.24      6.21 o 
   0  10   7       46.89       46.32      6.06 o 
   2  10   7      464.47      491.53     17.67 o 
   4  10   7     5199.17     5227.68     95.32 o 
   6  10   7      674.99      624.82     38.78 o 
   8  10   7       64.94      125.29     12.44 o 
  10  10   7       35.33       30.02      9.35 o 
  12  10   7        3.18       17.52      8.72 o 
 -13  11   7      228.83      172.80     60.96 o 
 -11  11   7        0.41       30.88     21.77 o 
  -9  11   7       84.53       58.57     27.25 o 
  -7  11   7      233.09      245.83     25.44 o 
  -5  11   7     7092.10     7056.62    202.05 o 
  -3  11   7     1886.93     1728.90     51.53 o 
  -1  11   7     4280.50     3998.21    159.15 o 
   1  11   7     1169.38     1224.55     47.44 o 
   3  11   7        0.28       26.71     17.94 o 
   5  11   7     1221.74     1217.77     68.77 o 
   7  11   7     1432.56     1526.79     39.27 o 
   9  11   7     1256.52     1193.82     42.28 o 
  11  11   7       14.24       19.77      9.40 o 
 -12  12   7      250.85      262.42     58.83 o 
 -10  12   7        0.58        6.51     10.06 o 
  -8  12   7      264.17      288.26     47.08 o 
  -6  12   7      893.47     1063.94     39.73 o 
  -4  12   7      247.12      222.03     23.78 o 
  -2  12   7     1575.35     1582.24     57.06 o 
   0  12   7     1146.64     1040.47     39.86 o 
   2  12   7     4587.49     4244.47    101.34 o 
   4  12   7       47.64       76.05     12.61 o 
   6  12   7       45.51       46.91      8.82 o 
   8  12   7      223.23      212.27     24.72 o 
  10  12   7      275.19      211.35     24.33 o 
  12  12   7      233.28      217.40     43.83 o 
 -11  13   7       28.94       23.03     17.91 o 
  -9  13   7      805.42      745.20     76.92 o 
  -7  13   7       98.95      100.86     21.00 o 
  -5  13   7     4112.44     4154.96     68.84 o 
  -3  13   7        2.15       20.90      9.80 o 
  -1  13   7      353.51      302.91     45.44 o 
   1  13   7      856.84      802.39     40.61 o 
   3  13   7      437.00      416.68     35.94 o 
   5  13   7      256.88      267.83     23.04 o 
   7  13   7      132.37      126.59     18.07 o 
   9  13   7       63.99       89.14     17.34 o 
  11  13   7       30.36       35.52     10.91 o 
 -10  14   7      303.35      259.80     34.36 o 
  -8  14   7      898.12      977.05     32.66 o 
  -6  14   7      438.78      490.19     35.47 o 
  -4  14   7      155.43      172.77     13.45 o 
  -2  14   7       73.24       93.79     32.16 o 
   0  14   7       72.68       95.96     26.39 o 
   2  14   7      496.17      513.12     59.62 o 
   4  14   7      405.92      388.76     25.19 o 
   6  14   7       32.34       37.86      8.12 o 
   8  14   7      176.30      199.87     23.31 o 
  10  14   7      994.48      900.41     47.50 o 
 -11  15   7      523.88      450.17     65.57 o 
  -9  15   7        2.15       12.42     10.36 o 
  -7  15   7      907.38      831.94     40.61 o 
  -5  15   7      805.47      833.62     27.18 o 
  -3  15   7      761.02      777.82     25.15 o 
  -1  15   7      829.14      845.44     35.64 o 
   1  15   7       52.93       68.75     17.92 o 
   3  15   7       52.00       49.41     11.92 o 
   5  15   7      656.00      661.63     27.69 o 
   7  15   7       41.88       98.52     19.55 o 
   9  15   7      107.82       63.35     12.14 o 
 -10  16   7        1.99       17.59      8.04 o 
  -8  16   7       37.92       39.34     53.58 o 
  -6  16   7       98.51       62.24     14.51 o 
  -4  16   7      188.31      167.97     21.34 o 
  -2  16   7       24.68       56.00     26.01 o 
   0  16   7        5.36       18.54     10.44 o 
   2  16   7      152.31      213.06     34.10 o 
   4  16   7     2620.69     2563.26     59.83 o 
   6  16   7      413.27      374.20     27.95 o 
   8  16   7        0.93       10.28     15.09 o 
  -9  17   7      158.93      179.46     38.55 o 
  -7  17   7     1743.05     1490.36    118.67 o 
  -5  17   7        0.31       40.59     25.06 o 
  -3  17   7        1.24       43.27     24.26 o 
  -1  17   7      277.77      379.17     24.64 o 
   1  17   7     2941.04     3015.27    151.09 o 
   3  17   7      358.99      431.29     53.15 o 
   5  17   7        7.28       23.52     13.74 o 
   7  17   7      345.44      278.22     34.78 o 
  -8  18   7      302.01      333.22     28.83 o 
  -6  18   7      254.09      264.13     49.99 o 
  -4  18   7       11.26       50.84     33.05 o 
  -2  18   7      620.37      703.56     25.98 o 
   0  18   7       61.55       43.75     14.97 o 
   2  18   7      776.11      844.93     39.73 o 
   4  18   7       51.31       47.88     11.68 o 
   6  18   7       73.25       66.54     28.81 o 
  -7  19   7      663.40      607.24     56.49 o 
  -5  19   7       49.82       70.95     43.21 o 
  -3  19   7       56.66       73.49     16.50 o 
  -1  19   7       81.74      101.58     23.85 o 
   1  19   7       32.53       95.15     31.89 o 
   3  19   7       58.45       41.72     20.44 o 
   5  19   7      231.67      240.77     28.88 o 
  -4  20   7        3.97       23.95     16.44 o 
  -2  20   7       19.41       40.12     20.27 o 
   0  20   7      191.06      219.07     21.13 o 
   2  20   7      859.63     1056.14     36.47 o 
   4  20   7        6.26       33.39     12.54 o 
  -1  21   7      257.96      308.78     27.59 o 
   1  21   7      351.95      325.39     27.23 o 
 -14   0   8       70.82      107.11     25.22 o 
 -12   0   8       91.42       76.07     16.16 o 
 -10   0   8     1394.14     1573.51     61.74 o 
  -8   0   8     8320.15     8412.36    245.50 o 
  -6   0   8     5308.29     5737.33    121.12 o 
  -4   0   8    11578.81    11264.11    269.07 o 
  -2   0   8       12.69       29.75     12.70 o 
   0   0   8    20584.39    21499.59    165.37 o 
   2   0   8     2939.66     2687.07     43.23 o 
   4   0   8      541.85      446.80     17.82 o 
   6   0   8        3.08       33.18     18.05 o 
   8   0   8     7257.09     7717.39    300.90 o 
  10   0   8     1169.04      998.08     67.55 o 
  12   0   8     2723.29     2808.99    145.99 o 
  14   0   8       17.86       53.73     17.95 o 
 -15   1   8       36.00       29.04     13.76 o 
 -13   1   8        8.10       50.66     17.73 o 
 -11   1   8      995.69      927.70     71.32 o 
  -9   1   8      366.87      422.16     28.04 o 
  -7   1   8       16.05       29.43      4.95 o 
  -5   1   8     6428.07     7197.31     66.60 o 
  -3   1   8     1154.01     1005.89     19.93 o 
  -1   1   8      345.46      364.69      5.85 o 
   1   1   8      248.05      243.74      6.32 o 
   3   1   8      179.96      156.27      5.86 o 
   5   1   8     1712.52     1720.31     44.74 o 
   7   1   8       34.24       57.38     11.24 o 
   9   1   8     1554.23     1579.44     86.34 o 
  11   1   8     2498.96     2557.40     88.59 o 
  13   1   8        0.79        5.90     11.05 o 
 -14   2   8        7.35       29.88     11.26 o 
 -12   2   8     1140.46     1223.91     46.59 o 
 -10   2   8     1088.31      947.28     80.91 o 
  -8   2   8      554.45      587.91     32.35 o 
  -6   2   8     2425.39     2890.20     48.88 o 
  -4   2   8     2762.09     2759.81     47.24 o 
  -2   2   8       99.65      161.15      8.06 o 
   0   2   8      245.68      280.30      6.45 o 
   2   2   8      251.15      461.42     14.00 o 
   4   2   8     1416.42     1391.28     15.89 o 
   6   2   8     4842.84     5010.66    105.43 o 
   8   2   8       29.40       66.46     19.01 o 
  10   2   8     1108.44     1083.87     44.35 o 
  12   2   8       21.31      103.29     28.57 o 
  14   2   8      177.76      187.75     36.11 o 
 -15   3   8      228.68      245.85     68.34 o 
 -13   3   8      439.48      416.53     26.53 o 
 -11   3   8     1468.01     1479.92     49.05 o 
  -9   3   8      209.31      189.57     24.36 o 
  -7   3   8     1309.06     1211.58     30.24 o 
  -5   3   8      210.63      230.35     11.29 o 
  -3   3   8        0.87       28.90      1.69 o 
  -1   3   8      178.84       44.69      5.04 o 
   1   3   8      728.64      564.59     14.23 o 
   3   3   8       11.76       24.30      4.27 o 
   5   3   8      444.86      532.42     19.67 o 
   7   3   8     2071.12     1921.99     65.95 o 
   9   3   8      423.30      325.14     28.30 o 
  11   3   8     2595.26     2896.90    109.08 o 
  13   3   8       93.75       91.92     30.78 o 
 -14   4   8      550.79      627.21     32.80 o 
 -12   4   8       17.76       90.61     26.35 o 
 -10   4   8      628.30      460.20     43.69 o 
  -8   4   8     3151.79     3057.06     80.83 o 
  -6   4   8     1621.34     1516.95     49.05 o 
  -4   4   8     8253.40     8418.13    213.46 o 
  -2   4   8     1795.08     1830.37     28.06 o 
   0   4   8     1611.88     1704.87     28.15 o 
   2   4   8     5802.91     5936.19    114.90 o 
   4   4   8     1354.71     1078.17     36.91 o 
   6   4   8     1523.50     1530.52     62.18 o 
   8   4   8       93.43      124.21     13.28 o 
  10   4   8        1.36       17.99     29.90 o 
  12   4   8        3.80       41.87     28.93 o 
  14   4   8      502.82      556.26     42.04 o 
 -13   5   8       72.17      101.12     18.66 o 
 -11   5   8      850.08      838.50     24.52 o 
  -9   5   8     1149.75     1191.40     38.51 o 
  -7   5   8      202.22      198.85     14.79 o 
  -5   5   8        1.37       35.06      4.37 o 
  -3   5   8      621.98      573.42     26.09 o 
  -1   5   8     6591.55     7360.88     73.00 o 
   1   5   8      947.77      792.80     22.46 o 
   3   5   8       44.37       85.70      8.99 o 
   5   5   8      648.29      762.74     32.73 o 
   7   5   8      659.20      571.30     27.79 o 
   9   5   8      455.72      437.74     30.30 o 
  11   5   8     1491.36     1512.92     45.85 o 
  13   5   8       14.33       16.38     13.05 o 
 -14   6   8     1317.93     1400.78     90.21 o 
 -12   6   8      149.57      149.86     20.16 o 
 -10   6   8       16.93       31.80      8.14 o 
  -8   6   8     1327.88     1326.93     60.75 o 
  -6   6   8        8.85       11.99      5.07 o 
  -4   6   8     1780.12     1730.94     55.25 o 
  -2   6   8     5303.59     5516.31     99.69 o 
   0   6   8     9407.87     9994.01    136.60 o 
   2   6   8      181.13       89.50      8.37 o 
   4   6   8     9773.38     9881.86    155.94 o 
   6   6   8      100.25       99.06     15.85 o 
   8   6   8     1847.64     1834.25    127.37 o 
  10   6   8      157.18      123.55     17.53 o 
  12   6   8       32.95       43.66     23.05 o 
  14   6   8      972.69     1080.43    218.21 o 
 -13   7   8      357.98      322.38     69.71 o 
 -11   7   8       45.23       18.99      6.91 o 
  -9   7   8     1488.02     1514.60     48.01 o 
  -7   7   8        0.60       10.16      9.50 o 
  -5   7   8     8130.88     7831.38    184.66 o 
  -3   7   8     1728.13     1501.25     34.94 o 
  -1   7   8       13.92       10.89      3.50 o 
   1   7   8     5831.94     5693.48     67.04 o 
   3   7   8     5424.30     5381.35    104.32 o 
   5   7   8    11375.16    11842.82    200.09 o 
   7   7   8      260.49      328.26     30.97 o 
   9   7   8        0.48       17.26     10.21 o 
  11   7   8       31.50       84.77     19.85 o 
  13   7   8      664.11      770.39    103.34 o 
 -14   8   8       54.93       27.48     38.37 o 
 -12   8   8      181.97      140.90     16.91 o 
 -10   8   8       67.40       77.06     16.23 o 
  -8   8   8        3.79       17.15      7.54 o 
  -6   8   8      800.56      810.00     53.04 o 
  -4   8   8     5007.74     5159.86    100.45 o 
  -2   8   8     4147.79     4380.66     68.74 o 
   0   8   8      605.14      625.23     19.46 o 
   2   8   8     1533.00     1445.70     38.94 o 
   4   8   8       32.28       42.48      9.08 o 
   6   8   8        2.81       15.08      7.35 o 
   8   8   8        1.68       23.36      6.82 o 
  10   8   8      434.10      422.20     30.22 o 
  12   8   8        1.68       24.51     26.25 o 
 -13   9   8      568.09      587.98     76.85 o 
 -11   9   8       66.02       88.59     21.85 o 
  -9   9   8     1301.22     1349.68     46.73 o 
  -7   9   8      637.28      630.13     33.89 o 
  -5   9   8    23133.56    22669.02    612.29 o 
  -3   9   8     3640.43     3671.00     77.68 o 
  -1   9   8      298.79      222.07     18.82 o 
   1   9   8     1234.08     1249.45     42.47 o 
   3   9   8     3045.38     2995.03     66.94 o 
   5   9   8     9999.38    10325.76    232.36 o 
   7   9   8      228.18      240.70     23.16 o 
   9   9   8       29.25       35.96      8.98 o 
  11   9   8      612.87      580.67     70.74 o 
  13   9   8     1385.37     1568.31    110.95 o 
 -12  10   8       21.56       47.17     22.60 o 
 -10  10   8      827.66      828.91     77.36 o 
  -8  10   8     1950.39     1861.70     53.78 o 
  -6  10   8     2564.74     2595.92    151.61 o 
  -4  10   8     4863.14     4605.47    113.90 o 
  -2  10   8       42.31       75.04     10.22 o 
   0  10   8      126.58      108.58      8.75 o 
   2  10   8      903.40      736.77     25.56 o 
   4  10   8     4053.24     4288.40    102.80 o 
   6  10   8      648.04      667.46     39.40 o 
   8  10   8     1300.72     1269.56     41.21 o 
  10  10   8     1053.06     1023.79     42.27 o 
  12  10   8        6.70       48.42     15.54 o 
 -13  11   8      155.47      140.99     44.69 o 
 -11  11   8      171.29      148.02     23.63 o 
  -9  11   8      783.65      671.79     35.74 o 
  -7  11   8     1834.97     1874.72     47.85 o 
  -5  11   8     1656.03     1532.39     70.86 o 
  -3  11   8      373.76      364.89     56.87 o 
  -1  11   8     2758.49     2563.72     65.54 o 
   1  11   8      355.62      480.93     21.66 o 
   3  11   8      127.02      105.52     21.07 o 
   5  11   8     1877.36     1765.83     91.32 o 
   7  11   8       38.90       40.41      7.97 o 
   9  11   8        0.12       25.68      6.78 o 
  11  11   8      110.61      116.53     19.86 o 
 -12  12   8       10.92       16.45     10.94 o 
 -10  12   8      149.35      111.18     22.39 o 
  -8  12   8       47.93       55.85     12.36 o 
  -6  12   8     4917.61     4608.16    103.40 o 
  -4  12   8     2445.74     2374.06    101.12 o 
  -2  12   8      419.71      382.99     36.30 o 
   0  12   8     1955.40     2059.30     71.11 o 
   2  12   8       35.51       63.32     13.27 o 
   4  12   8    12440.04    12605.76    408.91 o 
   6  12   8     3825.37     3609.33     92.21 o 
   8  12   8      300.82      301.38     25.06 o 
  10  12   8      202.28      176.02     18.66 o 
  12  12   8        4.28       17.15      9.58 o 
 -11  13   8      241.13      248.35     92.96 o 
  -9  13   8      148.82      162.98     74.06 o 
  -7  13   8      301.59      241.02     28.67 o 
  -5  13   8        4.70       18.39     11.48 o 
  -3  13   8     1467.91     1516.80     45.00 o 
  -1  13   8     1695.71     1555.05     70.95 o 
   1  13   8     2733.42     2937.71     91.24 o 
   3  13   8     1283.83     1470.57     46.29 o 
   5  13   8       89.95      104.29     15.17 o 
   7  13   8     1701.89     1701.18     54.28 o 
   9  13   8       47.97       34.74     10.79 o 
  11  13   8      296.46      192.63     34.26 o 
 -10  14   8      122.94      104.23     34.25 o 
  -8  14   8        1.35       13.96     16.78 o 
  -6  14   8       91.71      119.67     23.80 o 
  -4  14   8      714.82      733.38     23.24 o 
  -2  14   8      618.94      596.97     27.29 o 
   0  14   8       80.06       26.62     11.00 o 
   2  14   8      819.25      826.66     34.17 o 
   4  14   8      285.30      305.01     22.35 o 
   6  14   8     1867.84     1821.21     50.78 o 
   8  14   8      252.70      269.24     37.21 o 
  10  14   8       98.15       82.54     14.11 o 
  -9  15   8       43.27       55.33     20.90 o 
  -7  15   8      294.38      237.75     20.54 o 
  -5  15   8      747.49      807.17     48.81 o 
  -3  15   8      240.87      190.94     25.82 o 
  -1  15   8       41.13       40.08     13.53 o 
   1  15   8       11.05       24.72     10.46 o 
   3  15   8      263.17      220.90     18.59 o 
   5  15   8      232.89      221.90     23.23 o 
   7  15   8       18.08       26.32      8.24 o 
   9  15   8       29.80       16.83      8.43 o 
 -10  16   8      198.47      193.58     40.26 o 
  -8  16   8      655.21      717.20    129.86 o 
  -6  16   8       62.41      150.05     54.71 o 
  -4  16   8      445.29      382.48     46.49 o 
  -2  16   8      269.67      293.60     19.93 o 
   0  16   8       29.95       19.25      9.53 o 
   2  16   8      945.17      915.69     35.95 o 
   4  16   8      259.52      276.94     17.03 o 
   6  16   8      650.97      656.46     37.59 o 
   8  16   8     1242.07     1289.87     49.18 o 
  -9  17   8       69.19       98.94     15.72 o 
  -7  17   8      102.00       89.39     17.39 o 
  -5  17   8        0.05       35.33     17.32 o 
  -3  17   8      881.04      862.01     30.33 o 
  -1  17   8      455.63      450.87     67.89 o 
   1  17   8        0.62       19.20     10.44 o 
   3  17   8       50.37       81.89     39.73 o 
   5  17   8       20.58       46.89     16.45 o 
   7  17   8       95.95       79.50     21.81 o 
  -8  18   8        0.91       31.70     11.89 o 
  -6  18   8      865.16     1004.94     56.98 o 
  -4  18   8      148.07      229.71     53.77 o 
  -2  18   8       29.96       33.41     32.56 o 
   0  18   8      340.78      407.40     33.57 o 
   2  18   8      307.08      304.07     31.97 o 
   4  18   8       89.52       88.39     16.07 o 
   6  18   8      120.70      131.92     35.73 o 
  -5  19   8      117.26       57.36     20.11 o 
  -3  19   8      278.68      234.90     20.72 o 
  -1  19   8      762.35      779.64     38.66 o 
   1  19   8      335.28      373.77     23.54 o 
   3  19   8        9.15       42.31     16.57 o 
   5  19   8       39.48       39.41     13.93 o 
  -4  20   8      566.18      684.95     46.81 o 
  -2  20   8       71.92      125.67     15.21 o 
   0  20   8       29.39       26.84     12.96 o 
   2  20   8      280.49      309.20     31.48 o 
   4  20   8      465.16      446.10     31.36 o 
  -1  21   8       20.51       39.56     35.89 o 
 -15   1   9      211.49      284.75     44.87 o 
 -13   1   9      602.22      610.82     36.60 o 
 -11   1   9     3386.12     3526.73    105.08 o 
  -9   1   9     1128.56     1207.31     65.20 o 
  -7   1   9      121.06      115.35      6.46 o 
  -5   1   9     2386.74     2440.58     34.41 o 
  -3   1   9     4280.44     3938.53     30.00 o 
  -1   1   9     4574.26     4456.92     74.28 o 
   1   1   9      590.47      740.94     13.92 o 
   3   1   9     4237.53     4706.13     65.05 o 
   5   1   9     1751.92     1699.79     51.76 o 
   7   1   9     4307.03     4271.58    118.88 o 
   9   1   9      224.85      334.29     58.28 o 
  11   1   9      522.74      544.62     39.15 o 
  13   1   9      327.40      376.61     29.10 o 
 -14   2   9     1028.04     1080.87     38.21 o 
 -12   2   9      639.12      752.70     39.07 o 
 -10   2   9      411.54      407.53     59.68 o 
  -8   2   9      381.66      424.22     16.52 o 
  -6   2   9       19.77       32.71      6.08 o 
  -4   2   9       88.89      128.89      4.42 o 
  -2   2   9    12400.28    12688.41    140.23 o 
   0   2   9      621.45      585.10     15.69 o 
   2   2   9       93.74      116.35      5.31 o 
   4   2   9    10542.56    10785.78    186.31 o 
   6   2   9     1672.54     1716.25     55.51 o 
   8   2   9     2412.81     2461.53     74.28 o 
  10   2   9        0.29       47.41     16.02 o 
  12   2   9        0.06       26.31     12.02 o 
  14   2   9      251.72      215.78     24.91 o 
 -13   3   9      521.25      435.04     25.77 o 
 -11   3   9        8.02       17.24     24.48 o 
  -9   3   9      934.51      968.40     55.43 o 
  -7   3   9     2005.78     1845.67     50.69 o 
  -5   3   9     4661.95     4853.03     78.79 o 
  -3   3   9      363.42      359.61     11.80 o 
  -1   3   9     3300.19     3452.64     41.88 o 
   1   3   9     2906.32     3172.66     38.27 o 
   3   3   9        7.16       44.13      3.19 o 
   5   3   9     5477.84     5890.40    106.84 o 
   7   3   9        3.63       19.65      7.34 o 
   9   3   9       13.50       33.68     42.10 o 
  11   3   9      589.50      528.38     33.86 o 
  13   3   9      115.50      112.82     23.03 o 
 -14   4   9      649.52      735.73     30.16 o 
 -12   4   9       13.68       50.35     14.35 o 
 -10   4   9      424.18      374.02     18.40 o 
  -8   4   9     1437.97     1298.41     32.98 o 
  -6   4   9        0.98       12.20      4.28 o 
  -4   4   9     1430.76     1404.20     17.28 o 
  -2   4   9    10635.56    10645.23    136.05 o 
   0   4   9      608.05      759.35     14.40 o 
   2   4   9      248.02      182.28      6.57 o 
   4   4   9     2982.37     3031.80     49.78 o 
   6   4   9     2632.98     2674.18     55.53 o 
   8   4   9      374.98      405.64     26.20 o 
  10   4   9      430.88      318.76     27.52 o 
  12   4   9       30.08       44.30     12.99 o 
  14   4   9        0.87       46.43     25.27 o 
 -13   5   9       33.49       24.78      8.50 o 
 -11   5   9       54.23       74.41     29.87 o 
  -9   5   9      218.81      240.43     36.96 o 
  -7   5   9      606.25      588.03     21.69 o 
  -5   5   9    13589.76    14235.03    437.37 o 
  -3   5   9     1132.02     1244.08     25.13 o 
  -1   5   9     2805.85     3428.76     33.68 o 
   1   5   9     9192.92     9427.92    177.51 o 
   3   5   9     2397.15     2649.12     42.86 o 
   5   5   9     6995.60     7037.84    148.46 o 
   7   5   9       63.29       59.54     12.87 o 
   9   5   9      207.42      225.06     20.99 o 
  11   5   9     1471.03     1458.13     58.43 o 
  13   5   9      229.29      218.29     32.86 o 
 -14   6   9       82.38       71.94     16.87 o 
 -12   6   9        3.44       13.80     15.12 o 
 -10   6   9      585.53      550.89     24.48 o 
  -8   6   9     1158.37     1054.48     55.89 o 
  -6   6   9     2364.65     2489.92     74.25 o 
  -4   6   9      743.64      653.24     23.95 o 
  -2   6   9       56.84       96.13      9.07 o 
   0   6   9     2417.32     2159.06     37.73 o 
   2   6   9      774.98      673.56     26.65 o 
   4   6   9     5398.34     5554.84    100.81 o 
   6   6   9      856.37      794.98     32.17 o 
   8   6   9       72.27       67.33     17.44 o 
  10   6   9      160.76      215.45     35.13 o 
  12   6   9       20.04       38.51     17.91 o 
 -13   7   9      171.18      179.73     41.65 o 
 -11   7   9      265.99      236.05     16.64 o 
  -9   7   9      119.91      111.99     34.65 o 
  -7   7   9      679.27      628.83     28.98 o 
  -5   7   9     4695.49     4873.83     92.18 o 
  -3   7   9      663.21      847.98     30.43 o 
  -1   7   9     1382.55     1629.76     38.20 o 
   1   7   9      307.99      164.15     13.86 o 
   3   7   9       22.94       29.18      7.25 o 
   5   7   9     4949.13     4974.68     91.03 o 
   7   7   9       27.53       52.02     22.10 o 
   9   7   9       38.29       43.45      7.61 o 
  11   7   9     1238.19     1201.12     45.55 o 
  13   7   9      127.26      177.37     60.09 o 
 -12   8   9      112.61      206.47     62.99 o 
 -10   8   9     1003.50     1029.24     35.91 o 
  -8   8   9      945.00      832.13     35.37 o 
  -6   8   9     4393.00     4136.20     94.36 o 
  -4   8   9     4063.44     4013.64    114.29 o 
  -2   8   9        0.08       11.10      3.13 o 
   0   8   9     5119.63     4603.86     64.07 o 
   2   8   9     5850.13     5560.82    102.20 o 
   4   8   9    14665.27    14784.77    404.50 o 
   6   8   9     6239.56     6322.52    148.82 o 
   8   8   9      112.11      117.95     14.50 o 
  10   8   9      100.21      110.62     24.35 o 
  12   8   9       62.74       50.83     18.90 o 
 -13   9   9       25.82       21.15      7.08 o 
 -11   9   9      131.72      108.58     26.50 o 
  -9   9   9     1072.35     1038.42     61.21 o 
  -7   9   9     1174.52     1003.16     84.54 o 
  -5   9   9       65.92       54.75     19.93 o 
  -3   9   9     1407.32     1405.38     36.28 o 
  -1   9   9     1161.78     1162.84     59.65 o 
   1   9   9     2874.65     2784.37     89.44 o 
   3   9   9      755.52      810.26     41.41 o 
   5   9   9       81.11       83.45     13.81 o 
   7   9   9      205.98      232.74     18.91 o 
   9   9   9       51.19       79.98     11.67 o 
  11   9   9       14.64       40.17     10.41 o 
  13   9   9       32.20       46.85     17.81 o 
 -12  10   9      252.19      197.50     35.42 o 
 -10  10   9     1783.18     1620.45     62.46 o 
  -8  10   9      205.42      189.57     24.70 o 
  -6  10   9      550.76      590.96     50.03 o 
  -4  10   9     2022.46     1965.45     45.77 o 
  -2  10   9      519.25      448.59     58.45 o 
   0  10   9     7698.39     7679.94    134.35 o 
   2  10   9     2340.85     1967.49     80.08 o 
   4  10   9     4480.92     4399.80    107.49 o 
   6  10   9      453.59      397.83     32.04 o 
   8  10   9        0.10       11.80      5.90 o 
  10  10   9       26.76       22.07      8.20 o 
  12  10   9       21.28       16.92     21.73 o 
 -11  11   9       45.42       29.40     43.63 o 
  -9  11   9     1501.44     1461.93     43.00 o 
  -7  11   9      101.80       95.20     16.39 o 
  -5  11   9     2778.13     2631.65    110.38 o 
  -3  11   9     3663.74     3565.74     73.34 o 
  -1  11   9       25.93       38.89     19.62 o 
   1  11   9     3213.66     3404.70     90.62 o 
   3  11   9     3298.29     3053.89     74.23 o 
   5  11   9     7561.78     7570.70    148.24 o 
   7  11   9       52.11       79.26      8.83 o 
   9  11   9      203.44      225.09     27.43 o 
  11  11   9      207.20      201.89     24.14 o 
 -12  12   9      615.62      591.74     64.47 o 
 -10  12   9      292.91      229.56     58.05 o 
  -8  12   9      190.20      163.20     27.15 o 
  -6  12   9       94.55       58.26     31.68 o 
  -4  12   9      665.90      616.51     20.92 o 
  -2  12   9      247.93      227.36     24.23 o 
   0  12   9     1856.45     1722.37     77.01 o 
   2  12   9      881.97      863.67     42.60 o 
   4  12   9        2.82       17.74      7.74 o 
   6  12   9      195.91      212.99     17.82 o 
   8  12   9     1319.43     1247.79     44.76 o 
  10  12   9      300.74      279.61     35.78 o 
 -11  13   9      151.71      234.58     99.28 o 
  -9  13   9      834.87      891.95     36.24 o 
  -7  13   9      479.48      435.58     71.85 o 
  -5  13   9     2407.06     2309.14     52.69 o 
  -3  13   9      360.53      457.96     44.16 o 
  -1  13   9      703.96      703.25     39.68 o 
   1  13   9      385.43      430.61     29.25 o 
   3  13   9     2859.05     2766.44     62.15 o 
   5  13   9      532.60      512.41     26.12 o 
   7  13   9     1042.88     1001.92     39.09 o 
   9  13   9       42.78       24.12      8.51 o 
  11  13   9        2.31       36.03     13.86 o 
 -10  14   9      488.30      404.08     27.82 o 
  -8  14   9     1170.22     1106.12     37.06 o 
  -6  14   9      575.65      608.36     31.16 o 
  -4  14   9       11.26       45.24      8.71 o 
  -2  14   9     1092.12     1118.77     32.22 o 
   0  14   9     1569.64     1663.90     74.90 o 
   2  14   9      202.26      202.88     15.19 o 
   4  14   9       23.82       63.21     17.48 o 
   6  14   9       27.08       39.65      7.85 o 
   8  14   9      209.27      154.89     18.70 o 
  10  14   9      204.85      236.46     36.99 o 
  -9  15   9      132.78      154.72     35.75 o 
  -7  15   9       19.10       42.55     20.75 o 
  -5  15   9      599.17      562.22     27.97 o 
  -3  15   9      385.54      441.67     45.40 o 
  -1  15   9       89.53       87.43     17.57 o 
   1  15   9        6.22       37.16     11.55 o 
   3  15   9       56.31       47.23     16.83 o 
   5  15   9      772.98      808.18     55.25 o 
   7  15   9      563.49      585.15     29.45 o 
   9  15   9        7.37       24.23      8.26 o 
  -8  16   9       61.49       42.08     11.93 o 
  -6  16   9      277.53      254.51     54.24 o 
  -4  16   9      360.58      358.64     19.93 o 
  -2  16   9        1.44       36.08     12.19 o 
   0  16   9      520.01      514.35     29.71 o 
   2  16   9      601.63      552.89     42.46 o 
   4  16   9      447.59      401.84     18.59 o 
   6  16   9      313.12      259.36     29.59 o 
   8  16   9      199.77      228.64     38.11 o 
  -7  17   9       63.10       78.45     15.39 o 
  -5  17   9       15.22        6.94      8.17 o 
  -3  17   9      828.90      854.09     27.26 o 
  -1  17   9     1506.86     1501.90     67.77 o 
   1  17   9      661.46      611.72     45.44 o 
   3  17   9      103.92       42.72     17.42 o 
   5  17   9       27.87       71.59     15.38 o 
   7  17   9     1435.00     1427.62     76.88 o 
  -6  18   9      108.99       95.65     20.02 o 
  -4  18   9      210.42      140.36     28.12 o 
  -2  18   9     1270.32     1306.09     32.81 o 
   0  18   9        1.40       42.53     16.80 o 
   2  18   9      139.59      129.77     25.48 o 
   4  18   9      221.37      176.37     22.83 o 
   6  18   9       96.50      125.33     16.20 o 
  -5  19   9      158.09      185.20     72.41 o 
  -3  19   9        4.04       21.60     12.01 o 
  -1  19   9      305.69      239.84     20.25 o 
   1  19   9       34.64       36.38     10.70 o 
   3  19   9       13.82       23.67     13.99 o 
   5  19   9      142.96      178.57     18.38 o 
  -4  20   9      376.24      368.70     32.09 o 
  -2  20   9     1372.16     1411.26     74.97 o 
   0  20   9       39.69       58.15     15.59 o 
   2  20   9        1.10       39.44     13.07 o 
 -14   0  10      367.79      512.14     43.71 o 
 -12   0  10      555.41      495.75     73.04 o 
 -10   0  10     2273.94     2392.64     78.37 o 
  -8   0  10    15865.66    16674.07   1280.14 o 
  -6   0  10     7453.92     8089.07    165.19 o 
  -4   0  10       36.04       38.55      4.12 o 
  -2   0  10    47054.18    53155.23   1484.88 o 
   0   0  10      324.95      352.24     11.31 o 
   2   0  10     3409.27     3596.21     43.35 o 
   4   0  10    20253.21    21675.35    851.70 o 
   6   0  10        6.48       87.77     16.05 o 
   8   0  10     2461.67     2411.93    102.66 o 
  10   0  10     1415.52     1372.49     67.67 o 
  12   0  10        4.58       -4.00     15.57 o 
  14   0  10        4.84        5.97     16.85 o 
 -13   1  10      298.57      314.80     33.92 o 
 -11   1  10        1.09       27.72     10.54 o 
  -9   1  10      146.12      176.75     14.28 o 
  -7   1  10        7.16       12.65      4.85 o 
  -5   1  10     1367.25     1378.57     29.18 o 
  -3   1  10     1988.78     2236.63     26.94 o 
  -1   1  10        8.72       11.49      2.48 o 
   1   1  10     3466.04     3701.03     41.94 o 
   3   1  10     2322.65     2083.38     30.65 o 
   5   1  10      947.67      958.91     38.35 o 
   7   1  10      483.02      411.53     22.61 o 
   9   1  10     1169.49     1051.19     37.28 o 
  11   1  10       18.93       34.97     11.76 o 
  13   1  10       92.40      123.68     20.33 o 
 -14   2  10       29.85       29.34      9.26 o 
 -12   2  10      772.80      906.88    102.42 o 
 -10   2  10       11.08       41.55     14.44 o 
  -8   2  10     3019.85     2847.82     81.50 o 
  -6   2  10     5170.83     5004.32     73.42 o 
  -4   2  10      259.32      248.85      9.73 o 
  -2   2  10     2671.84     2320.79     46.43 o 
   0   2  10     3666.39     3805.44     44.13 o 
   2   2  10     1694.02     1588.22     36.57 o 
   4   2  10     1005.00      998.05     29.25 o 
   6   2  10      498.17      422.67     31.57 o 
   8   2  10      118.02       84.08     13.30 o 
  10   2  10       55.82      112.81     52.86 o 
  12   2  10      517.02      515.56     47.98 o 
  14   2  10      264.35      280.94     34.08 o 
 -13   3  10        7.70       26.84      8.44 o 
 -11   3  10      333.31      392.28     25.69 o 
  -9   3  10     1178.78     1093.08     38.38 o 
  -7   3  10     5205.69     4789.35     78.03 o 
  -5   3  10     4190.16     4246.06     52.67 o 
  -3   3  10      319.52      217.76      8.31 o 
  -1   3  10      906.22      624.27     15.97 o 
   1   3  10        6.59       20.88      5.09 o 
   3   3  10      381.19      315.18     10.42 o 
   5   3  10       24.01       42.05      8.39 o 
   7   3  10     5719.53     5648.96    133.61 o 
   9   3  10      248.62      301.40     34.76 o 
  11   3  10      671.12      694.06     33.97 o 
  13   3  10      904.53      926.49     49.08 o 
 -14   4  10      169.94      176.83     18.20 o 
 -12   4  10     1229.48     1100.86     36.82 o 
 -10   4  10     1121.22     1041.99    100.75 o 
  -8   4  10        6.35       16.16      8.22 o 
  -6   4  10       39.18       33.51      4.79 o 
  -4   4  10      501.74      601.59     33.53 o 
  -2   4  10     2285.59     2532.59     34.89 o 
   0   4  10      273.93      356.53     14.34 o 
   2   4  10     1920.06     1917.81     22.62 o 
   4   4  10     7303.13     7391.95    135.24 o 
   6   4  10      391.08      388.60     41.35 o 
   8   4  10      966.36      923.91     43.85 o 
  10   4  10      283.65      317.42     19.96 o 
  12   4  10        9.81       32.56     12.12 o 
 -13   5  10       76.14       68.16     20.48 o 
 -11   5  10      580.35      613.93     41.49 o 
  -9   5  10      208.97      185.83     15.13 o 
  -7   5  10     1355.88     1219.81     37.64 o 
  -5   5  10      318.80      230.98     13.17 o 
  -3   5  10     2293.10     2394.91     54.21 o 
  -1   5  10       75.25       13.53      8.25 o 
   1   5  10     1901.64     2052.19     22.42 o 
   3   5  10      975.25     1060.56     36.31 o 
   5   5  10     2737.27     2606.67     49.97 o 
   7   5  10     4823.17     4684.95    123.05 o 
   9   5  10     1456.61     1485.87     45.40 o 
  11   5  10       42.00       43.95     13.22 o 
  13   5  10      135.84      107.33     20.98 o 
 -14   6  10      466.02      599.67     44.90 o 
 -12   6  10     1045.91      919.69     63.60 o 
 -10   6  10      586.95      524.49     35.96 o 
  -8   6  10       61.83       79.71     13.15 o 
  -6   6  10     2470.14     2431.54     40.10 o 
  -4   6  10      626.31      655.94     19.57 o 
  -2   6  10      321.86      273.89     13.36 o 
   0   6  10      849.03      840.25     25.12 o 
   2   6  10       31.77       30.22      3.25 o 
   4   6  10    13302.76    13070.49    266.97 o 
   6   6  10       69.48       67.80      9.91 o 
   8   6  10      512.41      430.32     27.80 o 
  10   6  10     1265.21     1182.61     49.74 o 
  12   6  10        0.03       10.53     14.78 o 
 -13   7  10       37.37       11.62      9.45 o 
 -11   7  10        5.96       35.30      9.99 o 
  -9   7  10     5144.46     5245.34    205.20 o 
  -7   7  10      951.51      959.40     38.74 o 
  -5   7  10     1868.84     1847.37     55.34 o 
  -3   7  10      111.62      157.41     10.30 o 
  -1   7  10     1053.65     1038.12     32.44 o 
   1   7  10       98.25       95.36      5.68 o 
   3   7  10      537.24      561.06     20.46 o 
   5   7  10     3083.33     2965.84     74.02 o 
   7   7  10       26.87       55.55     12.40 o 
   9   7  10      913.57      987.99     36.39 o 
  11   7  10      560.42      592.13     32.07 o 
  13   7  10      318.88      308.14     46.89 o 
 -12   8  10       15.99       16.40      5.19 o 
 -10   8  10        0.85       11.52      6.80 o 
  -8   8  10      615.16      535.56     26.37 o 
  -6   8  10        9.31       11.55      4.65 o 
  -4   8  10       12.69       10.19      7.45 o 
  -2   8  10     2101.40     1942.00     46.69 o 
   0   8  10     3010.69     3110.06     52.35 o 
   2   8  10       87.85       70.30      6.40 o 
   4   8  10     7660.08     7485.13    227.95 o 
   6   8  10      233.54      260.69     24.11 o 
   8   8  10     1059.53     1041.77     39.44 o 
  10   8  10        9.55       32.89      8.62 o 
  12   8  10       33.77       20.85     12.62 o 
 -13   9  10      119.01       93.33     19.51 o 
 -11   9  10        3.22       24.89     18.45 o 
  -9   9  10     4960.92     5106.45    163.40 o 
  -7   9  10     3692.08     3600.60     77.38 o 
  -5   9  10     3573.30     3448.73     98.48 o 
  -3   9  10        0.53       16.79      6.11 o 
  -1   9  10       48.68       41.17      7.86 o 
   1   9  10    12796.91    12617.44    184.26 o 
   3   9  10      630.53      530.35     33.53 o 
   5   9  10      279.95      331.90     28.52 o 
   7   9  10      190.19      310.86     33.43 o 
   9   9  10      182.97      200.14     23.43 o 
  11   9  10      822.70      899.05     44.82 o 
 -12  10  10       77.66       55.09     14.92 o 
 -10  10  10        1.34        8.94     11.89 o 
  -8  10  10     3395.29     3197.33    105.63 o 
  -6  10  10     2226.12     2275.55     53.36 o 
  -4  10  10     3556.40     3393.18     61.59 o 
  -2  10  10     1677.90     1643.32     48.73 o 
   0  10  10     5715.08     5753.42    103.43 o 
   2  10  10     2062.29     1911.47     55.70 o 
   4  10  10      270.22      240.44     20.58 o 
   6  10  10     1112.84      934.57     39.04 o 
   8  10  10       94.83       95.44     15.70 o 
  10  10  10      803.21      714.51     34.12 o 
  12  10  10        8.95       25.80      8.94 o 
 -11  11  10      588.53      598.44     41.92 o 
  -9  11  10      599.75      563.23     31.46 o 
  -7  11  10      225.67      287.33     27.16 o 
  -5  11  10      427.16      347.81     29.75 o 
  -3  11  10      322.60      309.51     21.95 o 
  -1  11  10     2229.06     2030.96    112.70 o 
   1  11  10     1419.43     1296.32     63.82 o 
   3  11  10        3.39       19.80      7.03 o 
   5  11  10        0.55       14.68     12.15 o 
   7  11  10      381.77      408.82     51.54 o 
   9  11  10       14.20       44.04     19.99 o 
  11  11  10       24.56       32.39      9.01 o 
 -12  12  10       15.26       53.97     21.84 o 
 -10  12  10       99.58       70.12     28.79 o 
  -8  12  10        9.60       21.54     23.36 o 
  -6  12  10     2932.62     3089.85     81.40 o 
  -4  12  10      133.44      153.33     18.17 o 
  -2  12  10       16.93       17.29     10.54 o 
   0  12  10     7418.30     7080.10    254.18 o 
   2  12  10     3631.87     3640.52     85.15 o 
   4  12  10     3329.66     3077.53     97.68 o 
   6  12  10     1099.25      998.48     30.08 o 
   8  12  10       60.01       63.15     13.23 o 
  10  12  10      163.39      192.78     34.88 o 
 -11  13  10      145.22      120.72     23.62 o 
  -9  13  10      320.36      323.84     65.31 o 
  -7  13  10      249.77      265.44     20.13 o 
  -5  13  10       73.32       93.75     11.89 o 
  -3  13  10     3779.98     4211.80    185.61 o 
  -1  13  10      838.21      812.71     49.16 o 
   1  13  10     3195.59     3340.60     66.50 o 
   3  13  10      722.74      634.37     82.49 o 
   5  13  10      952.42      990.29     34.42 o 
   7  13  10     1904.56     1861.55     78.09 o 
   9  13  10       74.97       78.64     15.10 o 
 -10  14  10      182.53      200.32     30.97 o 
  -8  14  10       85.81       88.15     15.58 o 
  -6  14  10       15.81       22.12      9.92 o 
  -4  14  10      577.76      593.96     15.59 o 
  -2  14  10      842.84      900.43     32.37 o 
   0  14  10       11.34        9.99      9.65 o 
   2  14  10      515.90      499.90     26.85 o 
   4  14  10      198.51      211.09     29.32 o 
   6  14  10      935.14     1032.82     53.72 o 
   8  14  10     1008.95      860.39     36.32 o 
  10  14  10        5.67       27.19      8.84 o 
  -9  15  10      596.15      752.99     74.66 o 
  -7  15  10       98.11      105.90     42.16 o 
  -5  15  10      193.06      227.61     22.97 o 
  -3  15  10        2.06       28.21      8.34 o 
  -1  15  10      751.81      638.09     29.80 o 
   1  15  10      369.99      370.38     20.98 o 
   3  15  10      130.05      109.80     22.07 o 
   5  15  10       81.58       95.12     15.62 o 
   7  15  10       30.34       41.11     10.39 o 
   9  15  10        0.39       32.35      8.30 o 
  -8  16  10       63.17       93.20     26.07 o 
  -6  16  10     1746.87     1945.74     50.43 o 
  -4  16  10      156.90      156.87     17.85 o 
  -2  16  10     3259.98     3454.01     76.96 o 
   0  16  10        5.60       29.80      9.73 o 
   2  16  10      259.36      228.19     24.55 o 
   4  16  10      259.56      248.05     20.41 o 
   6  16  10      180.03      207.34     31.24 o 
   8  16  10      550.01      575.39     61.18 o 
  -7  17  10       17.90       71.40     30.08 o 
  -5  17  10       56.81       49.93     13.82 o 
  -3  17  10     1160.76     1274.45     74.21 o 
  -1  17  10        0.03       21.00     16.37 o 
   1  17  10      131.49      193.96     17.87 o 
   3  17  10        3.09       38.59     11.02 o 
   5  17  10       30.15       57.66     17.16 o 
   7  17  10      131.48      128.49     16.76 o 
  -6  18  10      265.82      271.02     36.95 o 
  -4  18  10       91.19       90.43     15.38 o 
  -2  18  10      732.86      677.37     30.46 o 
   0  18  10      372.86      351.68     54.52 o 
   2  18  10      318.93      395.13     22.29 o 
   4  18  10      201.81      216.12     34.85 o 
   6  18  10        6.69       27.57      9.89 o 
  -5  19  10      270.24      212.20     37.27 o 
  -3  19  10       30.37       27.94     29.04 o 
  -1  19  10      382.32      403.47     24.59 o 
   1  19  10        2.20       31.82     11.83 o 
   3  19  10      524.27      610.41     39.89 o 
   5  19  10        7.33       22.77     11.74 o 
  -2  20  10        2.08       23.49     14.63 o 
   0  20  10       61.93       62.85     15.17 o 
   2  20  10      253.41      263.76     23.35 o 
 -13   1  11       30.71       17.13      7.71 o 
 -11   1  11     3029.49     2993.78     80.73 o 
  -9   1  11       24.20       23.04      7.14 o 
  -7   1  11    13085.66    13105.28    217.47 o 
  -5   1  11     5150.43     4805.15     70.23 o 
  -3   1  11      735.79      660.53     13.28 o 
  -1   1  11     3540.19     3524.72     51.73 o 
   1   1  11     5759.86     6032.94     64.77 o 
   3   1  11    12132.78    12267.94    146.95 o 
   5   1  11     1626.05     1751.13     52.47 o 
   7   1  11     5555.73     5471.13    125.04 o 
   9   1  11       71.55       75.84     19.46 o 
  11   1  11       76.96      109.83     15.70 o 
  13   1  11     1154.13     1179.97     51.52 o 
 -14   2  11     1023.79     1057.70     66.05 o 
 -12   2  11       11.31       39.44     10.98 o 
 -10   2  11     1044.28      971.10     36.90 o 
  -8   2  11       23.73       41.20      9.89 o 
  -6   2  11    12742.56    12613.80    169.63 o 
  -4   2  11     1909.25     1943.71     39.84 o 
  -2   2  11     2088.67     2092.03     32.85 o 
   0   2  11      330.66      336.14     11.23 o 
   2   2  11      176.08      332.49     10.69 o 
   4   2  11     5514.15     5217.54     94.34 o 
   6   2  11       42.37       32.38      6.46 o 
   8   2  11      378.73      452.33     34.01 o 
  10   2  11      668.69      700.97     24.59 o 
  12   2  11     1747.17     1655.21     93.63 o 
 -13   3  11       72.04       87.96     25.92 o 
 -11   3  11       96.19       88.12     24.81 o 
  -9   3  11     2273.23     2285.77     37.95 o 
  -7   3  11     2001.78     2056.66     54.18 o 
  -5   3  11       41.87       58.27      7.19 o 
  -3   3  11      123.17      140.27     10.35 o 
  -1   3  11     6125.89     7036.19    147.57 o 
   1   3  11     2106.44     1980.43     41.73 o 
   3   3  11     5994.08     6146.20    152.62 o 
   5   3  11       13.10       15.61      7.44 o 
   7   3  11       72.64       67.40     10.36 o 
   9   3  11      303.61      318.92     35.95 o 
  11   3  11      571.11      620.43     35.10 o 
  13   3  11       22.17       35.45     30.23 o 
 -14   4  11      206.93      199.39     22.76 o 
 -12   4  11      161.01      139.70     18.40 o 
 -10   4  11      104.75       62.19     10.67 o 
  -8   4  11     2248.48     2209.07     74.75 o 
  -6   4  11     4368.90     4238.85     75.90 o 
  -4   4  11     2483.97     2706.90     87.29 o 
  -2   4  11     5250.31     5184.65    116.39 o 
   0   4  11      416.80      423.71     11.54 o 
   2   4  11     4174.35     4223.20     62.15 o 
   4   4  11     8344.07     8188.58    145.90 o 
   6   4  11     2196.70     1897.57     66.69 o 
   8   4  11      491.93      558.80     37.15 o 
  10   4  11      350.15      359.48     32.11 o 
  12   4  11     1302.53     1429.58     70.87 o 
 -13   5  11      462.29      475.24     31.05 o 
 -11   5  11      192.40      208.41     31.41 o 
  -9   5  11     3602.74     3647.18     80.32 o 
  -7   5  11       12.88       13.84      6.51 o 
  -5   5  11     1896.31     1986.69     54.84 o 
  -3   5  11      983.40     1018.18     28.44 o 
  -1   5  11       59.95       26.38      4.86 o 
   1   5  11     7566.34     7527.56    114.14 o 
   3   5  11     1227.69     1122.65     32.40 o 
   5   5  11       18.49       46.89     14.61 o 
   7   5  11      411.61      440.94     32.05 o 
   9   5  11      508.34      597.54     40.17 o 
  11   5  11       55.05       65.42     18.54 o 
  13   5  11      179.08      150.77     42.24 o 
 -14   6  11      104.54      151.55     25.44 o 
 -12   6  11      221.82      256.42     52.96 o 
 -10   6  11      491.88      489.37     43.92 o 
  -8   6  11     1932.08     1977.86    196.53 o 
  -6   6  11        3.47       10.16      3.26 o 
  -4   6  11     1093.02     1239.32     70.34 o 
  -2   6  11       55.96       39.63      4.98 o 
   0   6  11     8014.82     8620.27    114.53 o 
   2   6  11     2752.16     2846.27     54.37 o 
   4   6  11        6.51       15.89      8.90 o 
   6   6  11      267.66      259.05     27.35 o 
   8   6  11      567.18      597.66     74.91 o 
  10   6  11      905.05      959.24     37.96 o 
  12   6  11       78.15       85.89     28.89 o 
 -13   7  11       50.62       32.67     14.32 o 
 -11   7  11      269.98      272.23     54.12 o 
  -9   7  11       45.14       41.61      9.04 o 
  -7   7  11        0.65        7.10      5.66 o 
  -5   7  11     6349.97     6801.47    146.53 o 
  -3   7  11      528.85      547.79     15.53 o 
  -1   7  11        2.18        8.81      3.28 o 
   1   7  11       11.45       13.33      4.78 o 
   3   7  11      489.94      449.26     25.02 o 
   5   7  11       75.57       93.18     12.51 o 
   7   7  11        7.94       40.12     10.43 o 
   9   7  11      235.70      282.39     22.50 o 
  11   7  11       40.78       49.70      9.47 o 
  13   7  11      233.86      266.91     35.21 o 
 -12   8  11      301.06      322.72     58.85 o 
 -10   8  11      290.79      242.83     34.33 o 
  -8   8  11     5407.39     5255.73    146.02 o 
  -6   8  11      607.02      626.17     27.69 o 
  -4   8  11      141.66      158.90     12.52 o 
  -2   8  11     5082.18     5011.36     67.71 o 
   0   8  11     6760.47     6748.44    108.74 o 
   2   8  11     8440.24     7971.61    119.37 o 
   4   8  11      391.98      410.00     30.54 o 
   6   8  11        8.59       11.73      5.39 o 
   8   8  11      118.75      143.71     34.21 o 
  10   8  11      308.77      337.49     29.77 o 
  12   8  11       30.01       18.70     23.33 o 
 -13   9  11       10.73       26.65     22.91 o 
 -11   9  11      228.44      193.15     18.66 o 
  -9   9  11      477.72      446.26     27.60 o 
  -7   9  11       51.31       36.37      5.77 o 
  -5   9  11        1.19       12.85     22.97 o 
  -3   9  11      788.28      822.43     28.69 o 
  -1   9  11        1.43        7.75      8.04 o 
   1   9  11     1248.77     1216.18     41.24 o 
   3   9  11     1479.57     1552.68     88.33 o 
   5   9  11     2151.34     2174.85     51.70 o 
   7   9  11       40.63       60.16     18.82 o 
   9   9  11      399.97      392.03     29.50 o 
  11   9  11      284.08      255.01     48.20 o 
 -12  10  11      453.98      409.21     50.58 o 
 -10  10  11     1208.33     1142.70     62.03 o 
  -8  10  11      613.59      634.27     23.80 o 
  -6  10  11      339.96      256.84     19.03 o 
  -4  10  11      375.16      341.29     13.29 o 
  -2  10  11      120.43       96.19      9.34 o 
   0  10  11     1126.90     1007.69     57.04 o 
   2  10  11     8188.73     8174.57    188.03 o 
   4  10  11       25.95       33.25     21.36 o 
   6  10  11       18.97       17.22     12.06 o 
   8  10  11      301.49      262.61     22.39 o 
  10  10  11      272.04      294.06     22.16 o 
  12  10  11       76.16       32.13     13.17 o 
 -11  11  11      604.60      590.81     54.96 o 
  -9  11  11     2528.35     2721.72     83.70 o 
  -7  11  11       19.04       37.60     12.70 o 
  -5  11  11       66.71       46.84     10.37 o 
  -3  11  11      653.04      596.08     28.28 o 
  -1  11  11     1445.33     1344.56     46.39 o 
   1  11  11      402.76      311.15     17.27 o 
   3  11  11        7.65       14.99      7.97 o 
   5  11  11     1625.64     1652.63     44.79 o 
   7  11  11      274.53      343.83     26.52 o 
   9  11  11     1403.60     1415.01     51.28 o 
  11  11  11      380.95      336.56     41.70 o 
 -10  12  11      168.09      262.33     25.39 o 
  -8  12  11      333.33      256.84     57.46 o 
  -6  12  11      705.44      783.94     64.88 o 
  -4  12  11      141.76      173.66     10.96 o 
  -2  12  11      491.23      455.05     43.80 o 
   0  12  11      782.05      700.86     48.76 o 
   2  12  11      475.28      380.74     26.77 o 
   4  12  11        2.78       24.24     14.84 o 
   6  12  11      195.45      251.56     23.03 o 
   8  12  11      880.40      872.65     50.47 o 
  10  12  11      104.88       74.11     17.86 o 
 -11  13  11      178.06      154.46     22.05 o 
  -9  13  11      410.28      452.69     35.33 o 
  -7  13  11      209.73      169.30     21.31 o 
  -5  13  11      321.13      279.81     15.85 o 
  -3  13  11       27.87       52.34     18.44 o 
  -1  13  11       15.25       36.27      9.19 o 
   1  13  11      235.15      269.98     19.57 o 
   3  13  11       63.95       83.71     12.92 o 
   5  13  11        1.41       35.85      9.94 o 
   7  13  11      266.26      222.91     23.89 o 
   9  13  11      914.90      932.63     48.18 o 
 -10  14  11       56.28      109.29     24.03 o 
  -8  14  11       36.37       52.07     24.37 o 
  -6  14  11     1356.67     1330.40     53.11 o 
  -4  14  11       22.23       43.23     10.38 o 
  -2  14  11     2231.76     2338.65    103.29 o 
   0  14  11      413.49      380.60     20.32 o 
   2  14  11      238.71      237.05     49.29 o 
   4  14  11        3.19       35.49      9.52 o 
   6  14  11      792.87      885.36     34.30 o 
   8  14  11        9.93       45.06     11.95 o 
  -9  15  11        0.53       31.98     18.16 o 
  -7  15  11      938.49      959.36     43.94 o 
  -5  15  11      368.79      348.58     15.35 o 
  -3  15  11      336.81      350.88     32.01 o 
  -1  15  11      408.71      394.36     32.98 o 
   1  15  11      151.62      199.48     19.74 o 
   3  15  11     1128.34     1167.62     75.60 o 
   5  15  11      484.36      461.94     28.71 o 
   7  15  11      502.19      437.95     31.84 o 
   9  15  11        3.53       21.50     22.73 o 
  -8  16  11        2.65       41.52     19.99 o 
  -6  16  11      108.87      162.58     27.04 o 
  -4  16  11       11.05       21.23      7.00 o 
  -2  16  11        6.95       37.36     25.01 o 
   0  16  11      260.77      239.12     26.81 o 
   2  16  11      668.41      652.64     27.81 o 
   4  16  11      251.56      262.31     35.33 o 
   6  16  11        0.04       15.01     13.51 o 
   8  16  11      132.81      136.87     24.39 o 
  -7  17  11      432.85      470.66     44.27 o 
  -5  17  11      239.04      137.75     64.46 o 
  -3  17  11      442.02      450.19     31.41 o 
  -1  17  11      581.67      566.77     36.14 o 
   1  17  11      143.35      132.18     17.16 o 
   3  17  11     2208.89     2253.01     54.68 o 
   5  17  11      583.71      535.77     40.08 o 
   7  17  11     1277.58     1167.46     82.46 o 
  -6  18  11      811.24      723.95    127.37 o 
  -4  18  11       39.61      133.65     36.15 o 
  -2  18  11      124.00      138.41     42.07 o 
   0  18  11      100.12      152.80     30.63 o 
   2  18  11       67.86       69.12     21.49 o 
   4  18  11      374.76      317.48     28.64 o 
   6  18  11      189.86      137.39     26.67 o 
  -5  19  11      175.17      225.82     30.04 o 
  -3  19  11       12.30       51.35     15.96 o 
  -1  19  11       40.53       47.62     19.68 o 
   1  19  11      271.97      238.88     34.45 o 
   3  19  11      176.01      170.05     16.62 o 
   0  20  11        9.52       46.33     18.75 o 
 -14   0  12       86.68       96.15     22.71 o 
 -12   0  12        0.03       34.62     24.57 o 
 -10   0  12        8.05       17.65     12.05 o 
  -8   0  12      153.57      167.23     11.13 o 
  -6   0  12    10473.51    10502.15    345.34 o 
  -4   0  12       11.94       27.75      6.86 o 
  -2   0  12      906.29      929.55     25.33 o 
   0   0  12      761.77      796.48     22.16 o 
   2   0  12    13370.35    13729.75    271.66 o 
   4   0  12     5547.38     5305.59    136.02 o 
   6   0  12     1801.53     1361.81    221.29 o 
   8   0  12      409.68      461.31     52.84 o 
  10   0  12      136.46      125.28     23.39 o 
  12   0  12     1515.37     1720.32     85.12 o 
 -13   1  12       22.52       20.61      7.30 o 
 -11   1  12        0.43       23.25     17.72 o 
  -9   1  12      114.55      113.67      9.32 o 
  -7   1  12       66.62       87.67      8.47 o 
  -5   1  12     2573.80     2511.34     50.75 o 
  -3   1  12       29.48       33.27      4.81 o 
  -1   1  12     2073.44     2097.51     49.69 o 
   1   1  12      486.41      492.44     14.40 o 
   3   1  12     4631.86     4547.43    102.87 o 
   5   1  12      246.81      210.34     14.88 o 
   7   1  12      582.85      586.55     35.67 o 
   9   1  12       54.95       58.92     11.52 o 
  11   1  12      222.10      217.19     22.55 o 
  13   1  12      216.52      224.61     28.57 o 
 -14   2  12      350.49      367.23    102.57 o 
 -12   2  12        0.98       41.94     16.36 o 
 -10   2  12     1086.79     1105.03     31.63 o 
  -8   2  12      483.87      469.08     30.33 o 
  -6   2  12     7024.57     6968.94    103.25 o 
  -4   2  12       10.57       14.50      1.60 o 
  -2   2  12       45.17       90.90      6.43 o 
   0   2  12     2599.50     2730.58     39.07 o 
   2   2  12     1772.07     1644.62     34.52 o 
   4   2  12      908.31      758.83     28.30 o 
   6   2  12      143.62      113.78     12.04 o 
   8   2  12       34.92       62.08     11.09 o 
  10   2  12       80.38       60.01     14.68 o 
  12   2  12     3204.42     3124.83    137.95 o 
 -13   3  12      320.35      270.36     33.15 o 
 -11   3  12      136.28      131.38     31.00 o 
  -9   3  12     1095.75     1056.59     31.78 o 
  -7   3  12     3647.13     3504.93     62.56 o 
  -5   3  12     5093.47     4741.99     66.94 o 
  -3   3  12     1334.94     1339.46     38.89 o 
  -1   3  12       59.95       83.35      5.47 o 
   1   3  12     2346.85     2349.35     34.10 o 
   3   3  12     7579.20     7604.48    286.05 o 
   5   3  12       56.80       80.84      9.77 o 
   7   3  12      798.62      771.41     41.38 o 
   9   3  12      215.85      259.90     18.56 o 
  11   3  12      179.12      160.69     17.25 o 
  13   3  12     1469.84     1572.52     98.18 o 
 -14   4  12      273.58      220.64     65.37 o 
 -12   4  12      606.87      550.30     22.29 o 
 -10   4  12      241.51      220.36     26.29 o 
  -8   4  12     2921.91     2917.46    116.10 o 
  -6   4  12     1438.43     1279.10     40.31 o 
  -4   4  12     4942.67     5034.20    165.34 o 
  -2   4  12       56.11       51.23      4.31 o 
   0   4  12      754.48      597.67     16.48 o 
   2   4  12     4385.79     4105.44     78.21 o 
   4   4  12      821.56      821.00     29.04 o 
   6   4  12      249.57      277.75     24.08 o 
   8   4  12      257.15      261.64     19.44 o 
  10   4  12     1060.85     1034.45     43.57 o 
  12   4  12       12.87       45.01     16.56 o 
 -13   5  12       90.24       83.11     15.81 o 
 -11   5  12        0.20       29.69     16.99 o 
  -9   5  12      420.31      467.25     24.20 o 
  -7   5  12      128.67      116.79     11.66 o 
  -5   5  12     1737.23     1542.79    141.61 o 
  -3   5  12      482.29      567.65     24.54 o 
  -1   5  12      167.12      153.49     11.43 o 
   1   5  12     3000.42     2833.89     49.91 o 
   3   5  12     5613.25     5644.42    117.01 o 
   5   5  12      104.78       68.73     12.48 o 
   7   5  12     1009.54     1012.94     49.72 o 
   9   5  12      119.24       95.66     14.80 o 
  11   5  12      575.11      552.75     40.53 o 
  13   5  12     1196.25     1152.75     98.26 o 
 -12   6  12      851.29      850.51     31.53 o 
 -10   6  12       55.56       82.99     16.69 o 
  -8   6  12       89.61       95.96     14.91 o 
  -6   6  12     6276.94     6172.93    161.63 o 
  -4   6  12      939.03      893.86     37.75 o 
  -2   6  12     1352.75     1269.78     42.12 o 
   0   6  12        5.04       44.63     14.01 o 
   2   6  12      101.02       78.04     10.78 o 
   4   6  12     1039.85     1015.90     43.51 o 
   6   6  12      627.79      561.13     39.20 o 
   8   6  12       52.21       65.86     12.19 o 
  10   6  12     1762.13     1821.21     77.72 o 
  12   6  12      443.41      343.43     32.28 o 
 -13   7  12     1144.31     1260.15    111.69 o 
 -11   7  12      672.10      653.56     28.74 o 
  -9   7  12     1252.00     1183.08     66.65 o 
  -7   7  12      548.75      545.18     30.33 o 
  -5   7  12     1035.26      941.83     31.70 o 
  -3   7  12     2003.52     2076.48     91.25 o 
  -1   7  12       32.82       72.81     10.51 o 
   1   7  12     6115.40     5976.78     89.62 o 
   3   7  12      345.93      310.55     23.34 o 
   5   7  12      991.39     1044.89     54.54 o 
   7   7  12      476.40      520.91     31.87 o 
   9   7  12     1111.99     1046.56     60.98 o 
  11   7  12     1207.05     1262.51     72.50 o 
 -12   8  12       74.09       51.92     16.88 o 
 -10   8  12        0.75        8.72     22.88 o 
  -8   8  12      145.67      110.55     19.36 o 
  -6   8  12     2021.80     1830.62     34.92 o 
  -4   8  12      244.03      219.28     21.07 o 
  -2   8  12       25.53       23.67     14.07 o 
   0   8  12      627.69      614.82     28.84 o 
   2   8  12      675.84      628.92     24.15 o 
   4   8  12      623.77      601.51     34.61 o 
   6   8  12       59.07      101.60     11.55 o 
   8   8  12       63.59       73.31     10.36 o 
  10   8  12      231.10      207.65     16.24 o 
  12   8  12       34.93       65.32     15.75 o 
 -11   9  12     1241.39     1361.20     60.66 o 
  -9   9  12      488.79      470.73     60.05 o 
  -7   9  12      648.94      579.24     97.60 o 
  -5   9  12      230.97      214.80     29.50 o 
  -3   9  12     3163.14     3038.89     64.62 o 
  -1   9  12     3297.91     3019.72     93.96 o 
   1   9  12     2802.65     2855.80     70.34 o 
   3   9  12       19.73       41.48     10.29 o 
   5   9  12      124.92      123.47     15.24 o 
   7   9  12     1750.30     1610.44     56.63 o 
   9   9  12      143.49      152.38     19.02 o 
  11   9  12      667.41      712.43     44.96 o 
 -12  10  12      462.02      450.95     68.48 o 
 -10  10  12       79.54      112.25     25.75 o 
  -8  10  12     1430.87     1347.95     36.25 o 
  -6  10  12        8.90       15.71      7.59 o 
  -4  10  12       79.75       76.71      9.96 o 
  -2  10  12     9141.40     8741.42    156.71 o 
   0  10  12       12.38       18.68     11.80 o 
   2  10  12      490.37      437.76     35.16 o 
   4  10  12      159.92      159.65     15.57 o 
   6  10  12     1180.75     1066.14     43.06 o 
   8  10  12       28.44       40.00     10.37 o 
  10  10  12       43.29       55.08     13.79 o 
 -11  11  12      152.70      205.08     73.06 o 
  -9  11  12        0.20       27.73     54.61 o 
  -7  11  12      554.58      608.26     20.78 o 
  -5  11  12      716.25      654.55     27.61 o 
  -3  11  12     1859.89     1741.76     43.48 o 
  -1  11  12      389.52      399.72     30.66 o 
   1  11  12     1465.06     1430.53     72.78 o 
   3  11  12        1.14       33.24     13.57 o 
   5  11  12      104.36      141.15     15.37 o 
   7  11  12       70.87       76.91     20.40 o 
   9  11  12      147.12      185.59     18.91 o 
  11  11  12       72.87      111.68     14.42 o 
 -10  12  12       83.60      115.77     72.32 o 
  -8  12  12     1329.51     1351.88     88.60 o 
  -6  12  12       24.28       55.67     40.39 o 
  -4  12  12     1320.24     1269.78     30.68 o 
  -2  12  12      783.63      673.57     47.89 o 
   0  12  12     1023.68      987.64     41.93 o 
   2  12  12      276.57      286.12     23.71 o 
   4  12  12      553.63      471.30     29.61 o 
   6  12  12     1827.92     1795.94     49.01 o 
   8  12  12      162.64      206.33     25.16 o 
  10  12  12      251.17      287.24     31.60 o 
  -9  13  12      110.23       91.26     60.77 o 
  -7  13  12     2109.36     1895.15     67.48 o 
  -5  13  12     1010.63      941.22     43.12 o 
  -3  13  12      176.57      170.21     26.26 o 
  -1  13  12        3.64       24.55     19.45 o 
   1  13  12      390.92      461.20     74.24 o 
   3  13  12     3657.41     3546.86    100.10 o 
   5  13  12      348.83      304.83     35.80 o 
   7  13  12     1620.41     1669.75     72.75 o 
   9  13  12      377.31      296.89     36.48 o 
 -10  14  12       29.94       45.12     32.76 o 
  -8  14  12       34.39       30.50     34.47 o 
  -6  14  12      391.85      390.14     37.56 o 
  -4  14  12       49.15       62.32     24.38 o 
  -2  14  12      123.49      122.55     17.76 o 
   0  14  12      131.02      117.25     16.68 o 
   2  14  12     1505.25     1490.99     47.67 o 
   4  14  12     2359.32     2405.11     73.59 o 
   6  14  12       85.59       60.39     13.25 o 
   8  14  12      121.94      105.25     16.31 o 
  -9  15  12      221.87      286.86     33.80 o 
  -7  15  12       48.18       17.87     20.79 o 
  -5  15  12      289.09      264.90     38.05 o 
  -3  15  12      423.67      413.40     23.14 o 
  -1  15  12       26.20       36.66     22.32 o 
   1  15  12      288.97      243.43     20.16 o 
   3  15  12        8.89       33.77     13.64 o 
   5  15  12        2.72       19.33      6.75 o 
   7  15  12      146.20      149.35     26.37 o 
  -8  16  12        2.57       33.98     18.07 o 
  -6  16  12     2656.44     2899.45    100.97 o 
  -4  16  12        9.30        9.58      6.03 o 
  -2  16  12      613.64      647.59     27.34 o 
   0  16  12      142.85      165.84     24.26 o 
   2  16  12     2328.98     2555.41     99.19 o 
   4  16  12     1388.14     1432.67     69.54 o 
   6  16  12        1.07       37.13     29.22 o 
  -7  17  12      784.48      958.88    104.56 o 
  -5  17  12      358.97      433.65     47.35 o 
  -3  17  12      213.89      215.14     74.03 o 
  -1  17  12      126.36      149.18     22.21 o 
   1  17  12      428.75      480.69     53.41 o 
   3  17  12      441.25      425.69     23.60 o 
   5  17  12        0.10       17.75      8.80 o 
  -6  18  12      315.27      369.41     40.18 o 
  -4  18  12      447.66      561.34     68.22 o 
  -2  18  12       65.61       57.74     15.83 o 
   0  18  12      108.36      108.64     18.00 o 
   2  18  12      265.81      262.75     19.24 o 
   4  18  12      104.49       90.07     17.91 o 
  -3  19  12       43.35       97.96     19.94 o 
  -1  19  12        8.39       64.45     19.65 o 
   1  19  12      138.24      160.80     16.67 o 
   3  19  12      678.64      613.58     65.70 o 
 -13   1  13        8.84       12.72      6.80 o 
 -11   1  13      977.01      978.89     34.16 o 
  -9   1  13      290.35      316.24     14.68 o 
  -7   1  13        0.75       17.72      5.03 o 
  -5   1  13     8291.89     8128.19    143.65 o 
  -3   1  13     1387.04     1450.76     27.73 o 
  -1   1  13     8760.89     9443.04    130.09 o 
   1   1  13     1132.85     1193.84     26.30 o 
   3   1  13     6382.98     6118.54     97.74 o 
   5   1  13       19.26       23.46      7.79 o 
   7   1  13     1053.02     1004.93     43.84 o 
   9   1  13       66.73       68.87     15.60 o 
  11   1  13        4.24       25.32     11.42 o 
  13   1  13     1490.70     1431.33     98.65 o 
 -14   2  13       87.03      139.65     18.57 o 
 -12   2  13     1142.01     1165.56     29.40 o 
 -10   2  13       22.40       30.22     12.17 o 
  -8   2  13      606.76      610.38     23.43 o 
  -6   2  13     3534.52     3463.18     61.94 o 
  -4   2  13      439.53      419.65     17.13 o 
  -2   2  13     2128.67     1927.01     45.37 o 
   0   2  13      415.84      348.12      9.55 o 
   2   2  13      567.94      577.00     17.24 o 
   4   2  13     2860.89     2733.83     52.84 o 
   6   2  13      665.22      619.53     43.05 o 
   8   2  13        3.93       31.64     11.71 o 
  10   2  13     1284.34     1247.05     50.51 o 
  12   2  13      494.74      546.04     58.49 o 
 -13   3  13      434.72      346.13     46.64 o 
 -11   3  13     1356.42     1306.35     59.18 o 
  -9   3  13        0.26       29.72      7.91 o 
  -7   3  13     3466.59     3423.11     68.68 o 
  -5   3  13      737.15      664.42     51.04 o 
  -3   3  13     1765.45     1594.08     43.43 o 
  -1   3  13     4044.74     4084.23     67.26 o 
   1   3  13      369.18      328.63     12.16 o 
   3   3  13      308.90      256.15     19.31 o 
   5   3  13      515.75      526.73     63.58 o 
   7   3  13      439.16      586.37     37.81 o 
   9   3  13       15.24       20.94     14.42 o 
  11   3  13      340.70      341.51     52.89 o 
  13   3  13       74.00      126.84     28.85 o 
 -12   4  13      298.43      270.98     16.97 o 
 -10   4  13     1035.05     1039.87     35.21 o 
  -8   4  13      937.08      890.43     30.05 o 
  -6   4  13     6933.07     6980.60    187.78 o 
  -4   4  13      695.61      597.71     18.83 o 
  -2   4  13      170.95      145.91      8.78 o 
   0   4  13       80.83       93.79      6.12 o 
   2   4  13     5307.38     5170.41    108.96 o 
   4   4  13     5193.49     5000.96    121.89 o 
   6   4  13        5.58       15.01      7.24 o 
   8   4  13      363.07      349.21     36.96 o 
  10   4  13      818.22      779.17     45.15 o 
  12   4  13     1039.98     1137.59     45.62 o 
 -13   5  13     1384.19     1304.04    123.41 o 
 -11   5  13      119.64      120.98     20.61 o 
  -9   5  13      168.17      188.79     16.22 o 
  -7   5  13       99.24      110.71     22.32 o 
  -5   5  13     1216.79     1111.47     50.85 o 
  -3   5  13     5248.99     5309.42    229.59 o 
  -1   5  13       25.15       11.81     12.88 o 
   1   5  13      244.48      231.40     13.63 o 
   3   5  13     1695.01     1809.12     52.84 o 
   5   5  13     4623.59     4566.96    107.71 o 
   7   5  13     5375.68     5466.90    152.66 o 
   9   5  13      119.21      102.90     22.97 o 
  11   5  13       20.91       76.35     28.00 o 
 -12   6  13     1120.62     1187.46     50.66 o 
 -10   6  13       12.52       24.43     13.18 o 
  -8   6  13      334.22      354.33     17.82 o 
  -6   6  13     1632.85     1586.38     59.70 o 
  -4   6  13     1765.96     1835.89     94.30 o 
  -2   6  13     1462.78     1235.56     42.40 o 
   0   6  13       95.75      144.44     21.15 o 
   2   6  13     1686.22     1636.80     46.35 o 
   4   6  13      955.39      885.47     42.18 o 
   6   6  13     3158.84     3391.78     73.92 o 
   8   6  13        1.26       17.78     10.87 o 
  10   6  13      174.43      198.02     23.54 o 
  12   6  13      253.65      206.52     31.32 o 
 -13   7  13       48.50      193.74     51.59 o 
 -11   7  13       13.50       75.11     20.27 o 
  -9   7  13        9.67       16.81     30.35 o 
  -7   7  13      357.68      343.81     22.18 o 
  -5   7  13        5.91        1.94      8.17 o 
  -3   7  13      978.05      980.68     50.62 o 
  -1   7  13       33.37       16.69      6.10 o 
   1   7  13       20.57       33.12      6.98 o 
   3   7  13     2018.25     1884.91     65.04 o 
   5   7  13      872.06      962.87     49.28 o 
   7   7  13      771.49      742.42     36.73 o 
   9   7  13       25.14       15.38      8.57 o 
  11   7  13       81.44       62.45     20.20 o 
 -12   8  13     1727.33     1804.60    219.78 o 
 -10   8  13      204.73      243.56     25.89 o 
  -8   8  13      551.80      534.99     40.68 o 
  -6   8  13      288.48      255.38     16.39 o 
  -4   8  13     2251.68     2344.97     57.57 o 
  -2   8  13     3956.96     3971.01    117.51 o 
   0   8  13        0.25       26.03      9.60 o 
   2   8  13        1.43       11.69      5.22 o 
   4   8  13      535.28      620.00     33.29 o 
   6   8  13     2797.84     2630.29     74.18 o 
   8   8  13      328.61      354.94     27.78 o 
  10   8  13      715.89      816.40     48.99 o 
  12   8  13       31.34       54.16     18.77 o 
 -11   9  13      319.69      321.53     30.61 o 
  -9   9  13        0.46       51.05     22.89 o 
  -7   9  13      451.83      511.33     32.69 o 
  -5   9  13       97.41       78.58     22.81 o 
  -3   9  13     3045.33     2985.10     63.64 o 
  -1   9  13      134.01      116.36      9.33 o 
   1   9  13        4.17       15.90     11.96 o 
   3   9  13       63.45       82.37     15.17 o 
   5   9  13       14.80       20.19     11.71 o 
   7   9  13      477.78      537.68     30.77 o 
   9   9  13        3.87       22.88     14.22 o 
  11   9  13      114.03      133.77     23.54 o 
 -12  10  13     1700.16     1733.09    132.40 o 
 -10  10  13     1124.82     1176.58     48.43 o 
  -8  10  13       62.07       86.77     20.64 o 
  -6  10  13        1.15        8.81     17.54 o 
  -4  10  13     1617.80     1566.32     73.27 o 
  -2  10  13     2124.72     1841.55     30.63 o 
   0  10  13     2414.80     2353.00    113.59 o 
   2  10  13     1238.91     1191.28     82.52 o 
   4  10  13      474.67      460.63     33.71 o 
   6  10  13      352.78      359.28     24.96 o 
   8  10  13      309.04      285.10     25.73 o 
  10  10  13      291.01      279.04     26.09 o 
 -11  11  13     1193.61     1228.81     82.72 o 
  -9  11  13      613.75      678.91    110.58 o 
  -7  11  13       21.93       43.56     26.73 o 
  -5  11  13        9.66       52.89     22.72 o 
  -3  11  13      922.02      922.05     46.91 o 
  -1  11  13     1327.87     1285.75     76.67 o 
   1  11  13      253.46      240.65     15.64 o 
   3  11  13      408.50      405.47     28.70 o 
   5  11  13      532.00      517.50     38.91 o 
   7  11  13     2037.49     2010.77     65.68 o 
   9  11  13       79.10      101.66     15.03 o 
 -10  12  13      633.22      642.67     38.62 o 
  -8  12  13       32.82       33.39     17.92 o 
  -6  12  13     1377.39     1424.54     50.04 o 
  -4  12  13        0.73       19.12     11.52 o 
  -2  12  13      410.08      423.44     54.55 o 
   0  12  13       76.26       78.83     10.68 o 
   2  12  13      309.78      326.23     17.84 o 
   4  12  13     3249.08     3297.98     98.23 o 
   6  12  13        4.02       14.70     20.02 o 
   8  12  13        9.82       18.69     12.46 o 
  10  12  13        0.05       22.31      9.43 o 
  -9  13  13      118.49      155.98     26.04 o 
  -7  13  13      675.27      774.37    119.61 o 
  -5  13  13        3.77       32.19     23.51 o 
  -3  13  13      630.23      643.67     40.68 o 
  -1  13  13       40.59       64.11     23.41 o 
   1  13  13      178.75      226.28     28.88 o 
   3  13  13      173.81      238.77     38.83 o 
   5  13  13     2086.35     1844.12     66.29 o 
   7  13  13      208.15      267.06     35.57 o 
   9  13  13        5.84       32.52      8.67 o 
  -8  14  13       76.52      100.26     18.19 o 
  -6  14  13      498.56      549.17     60.29 o 
  -4  14  13       64.33       34.66     12.56 o 
  -2  14  13     1437.31     1228.26    107.33 o 
   0  14  13      464.65      548.94     62.33 o 
   2  14  13     1013.07      774.17     30.75 o 
   4  14  13      414.00      422.47     22.11 o 
   6  14  13      805.71      928.54     44.75 o 
   8  14  13      272.35      313.11     35.30 o 
  -9  15  13      591.50      617.49    118.23 o 
  -7  15  13      553.14      668.93    102.02 o 
  -5  15  13      296.89      394.05     30.94 o 
  -3  15  13        1.43        9.00     10.18 o 
  -1  15  13      688.31      673.66     27.63 o 
   1  15  13       32.81       48.07     18.43 o 
   3  15  13     3185.19     3500.21     82.98 o 
   5  15  13      414.65      423.26     31.18 o 
   7  15  13      192.39      224.26     27.05 o 
  -8  16  13       46.96       74.61     59.86 o 
  -6  16  13      118.98       93.70     23.63 o 
  -4  16  13      104.60       97.76     22.23 o 
  -2  16  13      752.49      647.88     57.73 o 
   0  16  13      144.32      178.05     27.88 o 
   2  16  13       33.59       55.90     12.00 o 
   4  16  13       13.93       37.64     12.43 o 
   6  16  13       23.95       35.62     10.90 o 
  -5  17  13      240.53      253.35     46.84 o 
  -3  17  13        2.52       42.24     20.11 o 
  -1  17  13      354.28      296.68     38.16 o 
   1  17  13        0.04       31.62     11.66 o 
   3  17  13     1590.59     1598.39     52.34 o 
   5  17  13      383.85      248.55     24.42 o 
  -4  18  13       63.58      130.40     39.27 o 
  -2  18  13       13.00       25.94     23.40 o 
   0  18  13      807.54      826.30     64.13 o 
   2  18  13      233.26      170.38     14.30 o 
   4  18  13      588.63      608.07     44.59 o 
  -1  19  13       42.02       59.87     20.30 o 
   1  19  13      149.60      172.17     42.84 o 
 -12   0  14       48.98       67.02     19.13 o 
 -10   0  14     2307.62     2455.04     62.59 o 
  -8   0  14     1257.48     1110.47     51.11 o 
  -6   0  14      246.78      265.36     15.06 o 
  -4   0  14       30.41       26.09      3.54 o 
  -2   0  14      538.97      590.68     18.71 o 
   0   0  14     9748.16    10499.14    273.94 o 
   2   0  14     1570.96     1554.87     54.29 o 
   4   0  14     7194.38     7782.54    257.51 o 
   6   0  14     2989.28     2951.07     90.16 o 
   8   0  14      209.80      203.58     22.85 o 
  10   0  14     1254.47     1286.80     73.55 o 
  12   0  14      297.11      373.16     40.99 o 
 -13   1  14      420.56      415.59     65.37 o 
 -11   1  14        4.04       19.72      6.06 o 
  -9   1  14      430.60      439.59     17.86 o 
  -7   1  14      169.61      179.05     15.29 o 
  -5   1  14      988.25     1042.59     34.52 o 
  -3   1  14     1423.65     1602.28     36.60 o 
  -1   1  14        9.33       17.15      2.66 o 
   1   1  14      992.68     1027.01     24.24 o 
   3   1  14     3595.85     3693.41     54.67 o 
   5   1  14      169.48      225.19     20.30 o 
   7   1  14      732.18      738.07     33.14 o 
   9   1  14      222.90      213.51     22.24 o 
  11   1  14       58.72       47.20     13.56 o 
 -12   2  14        2.20       11.28      4.82 o 
 -10   2  14     2078.19     2260.59     47.98 o 
  -8   2  14       18.25       27.27      7.79 o 
  -6   2  14     2305.40     2402.03     43.97 o 
  -4   2  14      572.58      550.97     18.83 o 
  -2   2  14     3820.88     4000.06     83.31 o 
   0   2  14     3826.33     3457.29     55.43 o 
   2   2  14      266.96      245.43     19.74 o 
   4   2  14      695.24      645.27     29.24 o 
   6   2  14       10.64       19.55     10.09 o 
   8   2  14      300.19      298.50     20.93 o 
  10   2  14      739.97      696.51     58.11 o 
  12   2  14      256.65      247.46     25.50 o 
 -13   3  14      857.36      841.24     75.59 o 
 -11   3  14      226.24      239.19     16.24 o 
  -9   3  14      385.59      454.91     28.05 o 
  -7   3  14      398.26      324.40     17.08 o 
  -5   3  14      704.21      669.49     56.81 o 
  -3   3  14     6653.79     6847.86    119.45 o 
  -1   3  14     3218.63     2984.77     65.30 o 
   1   3  14       40.95       47.04      3.84 o 
   3   3  14     8662.39     8683.46    175.34 o 
   5   3  14       24.95       52.23     28.17 o 
   7   3  14       70.90       66.49     10.02 o 
   9   3  14      681.05      702.57     37.08 o 
  11   3  14        3.97       12.05     11.12 o 
 -12   4  14     1014.36     1008.31     41.87 o 
 -10   4  14       18.11       16.56     14.51 o 
  -8   4  14      982.59      926.87     34.05 o 
  -6   4  14      663.09      622.79     36.76 o 
  -4   4  14     1526.74     1412.70     66.43 o 
  -2   4  14     3874.47     3660.80     61.71 o 
   0   4  14        1.37       12.53      5.07 o 
   2   4  14       35.63       26.56      4.18 o 
   4   4  14     1177.21     1003.72     37.43 o 
   6   4  14     2265.68     2150.80     48.02 o 
   8   4  14      920.59      942.31     33.66 o 
  10   4  14      336.82      300.48     31.31 o 
  12   4  14       99.11      119.11     16.91 o 
 -13   5  14        1.82       18.11     11.75 o 
 -11   5  14      684.93      755.49     34.30 o 
  -9   5  14       84.21       58.93     13.02 o 
  -7   5  14      392.70      385.17     20.92 o 
  -5   5  14     1000.15     1151.50     66.01 o 
  -3   5  14      939.71      953.84     36.65 o 
  -1   5  14     3357.29     3253.20    121.82 o 
   1   5  14      188.01      189.74     13.57 o 
   3   5  14     8692.78     8962.66    200.69 o 
   5   5  14       92.82       70.39      9.83 o 
   7   5  14      442.74      395.64     41.03 o 
   9   5  14      386.30      389.89     21.50 o 
  11   5  14       91.68       72.55     16.41 o 
 -12   6  14      645.13      694.63     33.54 o 
 -10   6  14       99.78      107.13     32.51 o 
  -8   6  14      899.38      843.97     41.86 o 
  -6   6  14      299.13      308.32     39.75 o 
  -4   6  14      693.02      733.06     31.02 o 
  -2   6  14     1402.79     1401.85     61.81 o 
   0   6  14     2576.33     2343.05     94.79 o 
   2   6  14      646.86      724.54     34.18 o 
   4   6  14     3582.68     3506.21     89.16 o 
   6   6  14     4867.84     4978.14     94.62 o 
   8   6  14      479.98      469.03     35.14 o 
  10   6  14      145.35      145.91     20.47 o 
  12   6  14      119.52       90.21     15.85 o 
 -11   7  14     2049.95     2131.11     74.40 o 
  -9   7  14        4.59       23.43     16.04 o 
  -7   7  14      312.31      396.30     72.50 o 
  -5   7  14        5.36       22.96     10.81 o 
  -3   7  14     4513.94     4761.65    110.84 o 
  -1   7  14       31.89       39.18     13.06 o 
   1   7  14     2062.37     2091.14     62.09 o 
   3   7  14       12.73       26.12      8.00 o 
   5   7  14     1838.83     1812.93     43.98 o 
   7   7  14     1586.21     1689.17     51.78 o 
   9   7  14        0.17       21.97      8.79 o 
  11   7  14        5.82       32.96     14.30 o 
 -12   8  14      129.22      119.13     16.14 o 
 -10   8  14        8.46       17.00     29.56 o 
  -8   8  14      167.49      155.87     41.13 o 
  -6   8  14      170.83      160.64     21.86 o 
  -4   8  14      243.21      249.64     19.17 o 
  -2   8  14       25.98       11.39      7.62 o 
   0   8  14     1984.51     1786.80     75.87 o 
   2   8  14     2544.40     2573.53     54.47 o 
   4   8  14      484.22      489.73     34.39 o 
   6   8  14       30.84       27.66     16.13 o 
   8   8  14      213.36      247.99     23.50 o 
  10   8  14       81.12      108.13     19.39 o 
 -11   9  14     1523.88     1606.84     61.41 o 
  -9   9  14      247.44      239.41     25.94 o 
  -7   9  14       52.19      108.66     21.08 o 
  -5   9  14      301.48      376.19     50.53 o 
  -3   9  14     6345.82     6247.50    189.82 o 
  -1   9  14     3754.44     3367.33    113.92 o 
   1   9  14       42.06       55.03      8.99 o 
   3   9  14     1221.01     1184.31     43.18 o 
   5   9  14       41.14       60.28     11.77 o 
   7   9  14     1873.04     2025.21     49.53 o 
   9   9  14      141.69      117.99     21.90 o 
  11   9  14        0.62       12.15      6.97 o 
 -10  10  14       76.11       82.11     46.01 o 
  -8  10  14        6.03       30.37     13.75 o 
  -6  10  14       48.91       37.93     17.14 o 
  -4  10  14      206.57      277.61     46.59 o 
  -2  10  14     2034.38     1806.96     56.65 o 
   0  10  14      517.12      519.62     34.07 o 
   2  10  14      214.87      156.22     20.01 o 
   4  10  14      732.21      715.54     28.37 o 
   6  10  14     1360.00     1468.24     44.00 o 
   8  10  14        3.59       23.78      9.31 o 
  10  10  14      150.60      129.67     16.41 o 
 -11  11  14      499.52      569.38    101.28 o 
  -9  11  14      994.88     1053.31     50.79 o 
  -7  11  14       18.07       37.82     38.70 o 
  -5  11  14     1548.29     1470.47     93.87 o 
  -3  11  14      179.76      198.05     31.04 o 
  -1  11  14     1124.04      995.23     34.13 o 
   1  11  14       61.26       69.74     12.29 o 
   3  11  14       10.35       12.81      6.43 o 
   5  11  14     1104.84     1124.45     45.98 o 
   7  11  14       20.75       45.14     10.46 o 
   9  11  14      123.10       95.43     24.39 o 
 -10  12  14        7.30       22.26     16.62 o 
  -8  12  14      105.72       64.68     29.25 o 
  -6  12  14       37.73       36.11     14.18 o 
  -4  12  14     1938.28     2147.62     80.84 o 
  -2  12  14      760.87      786.57     49.14 o 
   0  12  14      100.57      119.28     19.97 o 
   2  12  14      140.17      144.88     19.84 o 
   4  12  14       21.49       30.42     18.39 o 
   6  12  14     2116.64     2117.18     53.95 o 
   8  12  14       59.44       50.71     10.31 o 
  -9  13  14      123.07      128.47     55.45 o 
  -7  13  14      333.22      399.13     29.16 o 
  -5  13  14        6.82       38.73     43.75 o 
  -3  13  14      808.25      816.35     46.10 o 
  -1  13  14     3439.89     3411.90     94.33 o 
   1  13  14       90.37       94.23     15.47 o 
   3  13  14     1477.18     1393.09     41.54 o 
   5  13  14       31.58       50.83     11.61 o 
   7  13  14      785.55      749.66     32.87 o 
   9  13  14      292.49      296.99     33.09 o 
  -8  14  14       96.64      113.08     22.30 o 
  -6  14  14       82.01       65.72     28.80 o 
  -4  14  14      277.07      284.36     29.32 o 
  -2  14  14     1525.30     1521.61    113.05 o 
   0  14  14     2655.79     2554.25    109.57 o 
   2  14  14       16.42       35.66     12.78 o 
   4  14  14     1397.84     1357.02    144.84 o 
   6  14  14      122.09      145.43     22.16 o 
   8  14  14      379.35      427.29     67.49 o 
  -7  15  14      144.59      262.73     69.90 o 
  -5  15  14      187.70      268.68     80.04 o 
  -3  15  14      730.06      728.90     40.53 o 
  -1  15  14      281.85      282.60     44.06 o 
   1  15  14        7.89       22.94     32.52 o 
   3  15  14      635.01      698.41     31.57 o 
   5  15  14       97.10       79.09     21.18 o 
   7  15  14       65.03       50.01     13.79 o 
  -6  16  14      466.51      572.60    148.38 o 
  -4  16  14        2.83       21.17     28.28 o 
  -2  16  14      303.75      338.22     33.65 o 
   0  16  14     3463.24     4025.39    144.28 o 
   2  16  14      141.87      144.60     27.05 o 
   4  16  14      757.44      730.21     30.58 o 
   6  16  14      135.07      112.84     16.44 o 
  -5  17  14       74.72       79.06     32.94 o 
  -3  17  14       77.79      159.21     96.79 o 
  -1  17  14      244.88      380.39     67.72 o 
   1  17  14      302.84      364.45     31.15 o 
   3  17  14       31.08       26.96     12.96 o 
   5  17  14      100.80       90.52     15.74 o 
  -4  18  14       31.79       54.54     17.66 o 
  -2  18  14      239.11      340.35     39.38 o 
   0  18  14      120.30      158.47     21.29 o 
   2  18  14      130.97      175.28     23.23 o 
 -11   1  15     1091.76      943.27     43.22 o 
  -9   1  15     2460.55     2670.68     61.59 o 
  -7   1  15       57.41       75.83     13.18 o 
  -5   1  15      958.25      926.18     30.36 o 
  -3   1  15      715.77      703.29     18.29 o 
  -1   1  15     1238.24     1104.35     26.17 o 
   1   1  15     5442.42     5517.15     67.01 o 
   3   1  15     3376.61     3101.61     67.61 o 
   5   1  15      141.47      141.48     12.23 o 
   7   1  15        6.27       12.55     11.55 o 
   9   1  15     1414.02     1463.30     64.24 o 
  11   1  15        4.38        7.65     17.12 o 
 -12   2  15      254.30      251.64     25.91 o 
 -10   2  15     1425.66     1452.37     44.79 o 
  -8   2  15      227.09      210.72     10.64 o 
  -6   2  15      947.79     1018.25     39.14 o 
  -4   2  15     1330.87     1347.01     45.52 o 
  -2   2  15      728.82      712.79     21.41 o 
   0   2  15     3910.48     3804.33     50.39 o 
   2   2  15        8.17       13.53      3.75 o 
   4   2  15       49.07       58.99      8.60 o 
   6   2  15      509.63      510.09     24.21 o 
   8   2  15      100.49      111.86     18.47 o 
  10   2  15     1115.58     1177.83    123.07 o 
  12   2  15      169.69      166.84     49.68 o 
 -13   3  15       80.76       38.34     17.91 o 
 -11   3  15     1558.35     1497.80     44.40 o 
  -9   3  15      604.91      603.11     17.68 o 
  -7   3  15     3914.34     4025.52     71.34 o 
  -5   3  15     2804.43     2673.36     91.82 o 
  -3   3  15      250.84      229.36     13.74 o 
  -1   3  15     2443.03     2289.99     34.45 o 
   1   3  15     2272.35     2185.39     50.05 o 
   3   3  15       52.76       50.25      9.53 o 
   5   3  15      677.39      730.85     35.55 o 
   7   3  15      677.84      632.56     26.81 o 
   9   3  15      435.23      488.28     56.03 o 
  11   3  15       12.47       25.96     10.77 o 
 -12   4  15      154.14      159.38     22.68 o 
 -10   4  15     1521.53     1496.88     58.98 o 
  -8   4  15       23.68       21.72     13.04 o 
  -6   4  15       67.36       80.37     13.99 o 
  -4   4  15     1517.89     1310.94     38.87 o 
  -2   4  15     1898.07     1943.68     49.71 o 
   0   4  15     9584.49     9637.33    141.12 o 
   2   4  15      108.73      156.73     17.67 o 
   4   4  15        6.47       26.25     17.48 o 
   6   4  15      717.20      689.33     30.91 o 
   8   4  15      687.81      722.04     40.33 o 
  10   4  15      668.86      550.41     36.46 o 
  12   4  15      125.58      157.79     43.15 o 
 -13   5  15      350.97      342.03     39.89 o 
 -11   5  15      352.04      417.75     24.38 o 
  -9   5  15        8.05       34.52     14.21 o 
  -7   5  15     5066.18     5240.44    117.21 o 
  -5   5  15     2742.36     2868.97     75.58 o 
  -3   5  15     2474.27     2566.53    122.09 o 
  -1   5  15      246.65      254.54     25.28 o 
   1   5  15       56.82       36.28      5.38 o 
   3   5  15     3065.23     2884.67    105.38 o 
   5   5  15        4.49       22.66      5.69 o 
   7   5  15     1553.09     1665.82     57.43 o 
   9   5  15      143.16      148.22     16.85 o 
  11   5  15      220.84      193.83     29.28 o 
 -12   6  15      146.63      122.81     19.92 o 
 -10   6  15       26.27       99.41     22.18 o 
  -8   6  15      909.54      858.01    150.08 o 
  -6   6  15        1.49       23.91     10.02 o 
  -4   6  15      583.11      724.84     34.72 o 
  -2   6  15     1201.28     1224.73     44.89 o 
   0   6  15     1354.01     1294.06     37.82 o 
   2   6  15     1333.54     1220.31     46.99 o 
   4   6  15      114.23      134.48     15.39 o 
   6   6  15      776.78      659.50     32.20 o 
   8   6  15      493.37      415.63     44.39 o 
  10   6  15      360.41      353.66     46.16 o 
 -11   7  15       71.98       50.16     17.19 o 
  -9   7  15        0.45       31.86     13.41 o 
  -7   7  15        0.15       25.72     30.15 o 
  -5   7  15     1902.99     1840.78     87.56 o 
  -3   7  15     1530.93     1628.25     72.19 o 
  -1   7  15      368.84      393.50     52.39 o 
   1   7  15     4540.66     4425.84     89.13 o 
   3   7  15      621.11      649.10     53.86 o 
   5   7  15      156.88      200.70     15.31 o 
   7   7  15      136.60      166.33     18.71 o 
   9   7  15       59.41       81.33     21.55 o 
  11   7  15        7.83       31.44      9.81 o 
 -12   8  15      344.07      330.36     42.27 o 
 -10   8  15      113.74      145.11     33.86 o 
  -8   8  15     1568.60     1537.27     49.18 o 
  -6   8  15        0.17        7.55     40.82 o 
  -4   8  15     1933.77     1984.23     40.58 o 
  -2   8  15     7165.39     7018.98    272.84 o 
   0   8  15      107.95      129.73     30.84 o 
   2   8  15     3403.11     3447.70     82.56 o 
   4   8  15      288.86      336.84     24.80 o 
   6   8  15     2383.73     2582.48     73.65 o 
   8   8  15      461.53      470.35     31.25 o 
  10   8  15      393.61      406.25     53.27 o 
 -11   9  15        5.05       27.80     12.82 o 
  -9   9  15      119.56      130.37     75.93 o 
  -7   9  15       15.67       65.70     19.44 o 
  -5   9  15      403.72      381.37     41.66 o 
  -3   9  15      175.79      173.81     20.33 o 
  -1   9  15     1040.98      953.13     52.55 o 
   1   9  15      263.77      258.02     21.48 o 
   3   9  15      341.72      397.07     24.70 o 
   5   9  15      419.77      395.84     22.39 o 
   7   9  15      146.22      177.41     15.96 o 
   9   9  15       43.34       46.56     11.83 o 
 -10  10  15        9.52       38.23     16.93 o 
  -8  10  15      255.07      317.90     68.59 o 
  -6  10  15      443.79      517.42    103.14 o 
  -4  10  15     1365.37     1470.77    114.05 o 
  -2  10  15      659.13      577.94     53.96 o 
   0  10  15      687.20      727.65     41.83 o 
   2  10  15        3.79       14.48      8.76 o 
   4  10  15      761.18      789.73     34.05 o 
   6  10  15      703.33      683.27     33.63 o 
   8  10  15      249.64      257.98     24.39 o 
  10  10  15       75.42      105.30     25.90 o 
  -9  11  15       29.60       38.93     39.49 o 
  -7  11  15     1243.60     1409.03    130.97 o 
  -5  11  15       91.05      124.74     46.64 o 
  -3  11  15     2428.28     2611.04     94.14 o 
  -1  11  15      221.53      209.93     22.68 o 
   1  11  15       26.88       24.13     14.19 o 
   3  11  15       35.25       79.01     15.31 o 
   5  11  15     1189.53     1154.01     58.01 o 
   7  11  15      484.74      518.69     48.04 o 
   9  11  15       55.99       76.38     13.09 o 
 -10  12  15      882.47     1006.92    224.99 o 
  -8  12  15      467.07      554.17     35.63 o 
  -6  12  15        3.81       35.14     14.79 o 
  -4  12  15      609.17      709.59     38.93 o 
  -2  12  15       43.12       65.76     17.82 o 
   0  12  15      819.36      866.87     21.47 o 
   2  12  15       98.02      115.72     14.92 o 
   4  12  15       15.72       55.59     19.64 o 
   6  12  15       94.28      143.28     15.30 o 
   8  12  15      140.91      153.24     23.96 o 
  -9  13  15      579.81      759.84     63.03 o 
  -7  13  15       40.30       57.41     19.14 o 
  -5  13  15      516.09      586.56     56.26 o 
  -3  13  15      835.61      889.07     64.10 o 
  -1  13  15     1143.63     1078.60     46.12 o 
   1  13  15       60.13       98.01     27.30 o 
   3  13  15      114.71      118.57     11.86 o 
   5  13  15      988.07      865.60     65.06 o 
   7  13  15      463.85      474.17     42.96 o 
  -8  14  15       10.12       62.28     35.87 o 
  -6  14  15       44.34       89.15     38.22 o 
  -4  14  15      784.31      910.22     50.17 o 
  -2  14  15        0.53       12.00     14.37 o 
   0  14  15      161.62      196.87     17.42 o 
   2  14  15       73.29       88.56     20.64 o 
   4  14  15       31.94       33.04     12.86 o 
   6  14  15      631.69      632.70     49.43 o 
  -7  15  15      570.45      622.69     50.91 o 
  -5  15  15        0.25        8.06     12.81 o 
  -3  15  15       76.28      103.44     54.65 o 
  -1  15  15     2059.68     2232.68     70.15 o 
   1  15  15      378.94      343.73     25.85 o 
   3  15  15        5.03       46.04     15.02 o 
   5  15  15       13.39       48.96     16.22 o 
  -6  16  15       20.96       34.59     35.72 o 
  -4  16  15       50.18       72.41     21.56 o 
  -2  16  15       38.59       60.26     17.80 o 
   0  16  15      233.52      145.65     41.09 o 
   2  16  15       14.48       22.31     10.70 o 
   4  16  15       71.57       50.28     16.13 o 
  -5  17  15        7.37       21.55     15.40 o 
  -3  17  15       79.00       74.31     17.12 o 
  -1  17  15     2749.25     2959.28     97.70 o 
   1  17  15      708.61      948.39     66.21 o 
   3  17  15       92.69       70.94     22.77 o 
  -2  18  15        0.65       62.83     25.28 o 
   0  18  15      803.64      664.41    101.36 o 
 -10   0  16     1611.38     1556.35     61.56 o 
  -8   0  16     2183.81     2386.96     79.54 o 
  -6   0  16      572.74      615.39     30.16 o 
  -4   0  16     3252.50     2968.87     86.06 o 
  -2   0  16     1415.50     1467.27     60.50 o 
   0   0  16    11479.27    11742.04    440.67 o 
   2   0  16      147.50      140.22     19.30 o 
   4   0  16      454.57      474.71     52.26 o 
   6   0  16     1040.02     1053.53     69.82 o 
   8   0  16      886.04      963.85     55.91 o 
  10   0  16     2169.39     2170.56     83.73 o 
  12   0  16       33.69       48.31     19.67 o 
 -11   1  16      152.35      144.69     21.62 o 
  -9   1  16      670.62      659.53     22.32 o 
  -7   1  16        3.33       10.71      9.63 o 
  -5   1  16      548.62      465.30     24.73 o 
  -3   1  16        7.72       12.01     15.47 o 
  -1   1  16      426.30      392.52     37.62 o 
   1   1  16     1144.13     1130.10     36.21 o 
   3   1  16      888.76      874.93     44.32 o 
   5   1  16      418.33      435.96     33.70 o 
   7   1  16       60.16       68.57     17.68 o 
   9   1  16      851.47      890.32     41.44 o 
  11   1  16        7.32       45.32     15.38 o 
 -12   2  16        1.92       19.55      9.32 o 
 -10   2  16     1116.19      989.31     64.39 o 
  -8   2  16      604.03      602.09     13.55 o 
  -6   2  16      383.52      393.52     24.35 o 
  -4   2  16     6260.74     5928.67    140.69 o 
  -2   2  16       16.70       34.93      7.77 o 
   0   2  16     5355.25     5450.67    108.25 o 
   2   2  16     1465.31     1491.71     44.97 o 
   4   2  16      863.73      933.06     38.34 o 
   6   2  16      209.89      185.99     17.98 o 
   8   2  16      301.61      277.58     22.54 o 
  10   2  16      682.91      662.44     29.34 o 
 -11   3  16      978.72      869.47     34.82 o 
  -9   3  16     2217.99     2309.57    108.17 o 
  -7   3  16     3005.07     2859.23     70.19 o 
  -5   3  16     3677.47     3387.44     58.64 o 
  -3   3  16     1756.07     1619.37     70.25 o 
  -1   3  16     5959.77     5810.81    136.58 o 
   1   3  16     8993.69     8785.75    198.69 o 
   3   3  16        4.73       16.82      4.55 o 
   5   3  16      734.85      691.68     30.09 o 
   7   3  16        3.08       24.83      6.21 o 
   9   3  16     1477.94     1658.42     43.99 o 
  11   3  16       18.68       13.36     14.06 o 
 -12   4  16        0.15       18.37      9.37 o 
 -10   4  16       22.03       44.49     10.21 o 
  -8   4  16      532.01      623.06     24.15 o 
  -6   4  16      917.87      965.07     34.02 o 
  -4   4  16     1652.45     1615.07     69.30 o 
  -2   4  16       44.01       70.38      9.34 o 
   0   4  16      289.96      309.80     33.03 o 
   2   4  16     6165.71     6368.88    158.12 o 
   4   4  16      586.50      616.55     32.62 o 
   6   4  16       94.94      102.79      9.69 o 
   8   4  16       54.08       74.36     13.03 o 
  10   4  16      172.20      139.79     27.49 o 
 -11   5  16       67.59       94.72     32.07 o 
  -9   5  16      534.94      582.48     46.94 o 
  -7   5  16        3.59       34.77     17.03 o 
  -5   5  16     2293.47     2403.72     60.26 o 
  -3   5  16      200.62      146.61     12.16 o 
  -1   5  16       41.15       55.90     10.06 o 
   1   5  16     5057.68     5131.26    102.06 o 
   3   5  16      291.69      322.47     21.04 o 
   5   5  16        1.61       26.65      7.78 o 
   7   5  16       10.67       35.22      9.91 o 
   9   5  16     1637.98     1747.14     49.33 o 
  11   5  16       60.89      109.85     52.10 o 
 -12   6  16      114.63       66.74     37.97 o 
 -10   6  16      750.75      757.05     57.08 o 
  -8   6  16       55.22       89.42     19.01 o 
  -6   6  16       36.02       47.18     13.39 o 
  -4   6  16     1935.71     1765.33     63.95 o 
  -2   6  16      760.35      602.55     37.52 o 
   0   6  16        3.75        9.29      7.43 o 
   2   6  16      582.99      567.31     33.88 o 
   4   6  16       45.24       34.27      7.34 o 
   6   6  16     1209.39     1258.70     40.91 o 
   8   6  16      689.44      696.30     40.21 o 
  10   6  16        0.01        0.49     14.59 o 
 -11   7  16        2.09       11.04     10.02 o 
  -9   7  16      306.71      352.69     30.24 o 
  -7   7  16     2159.37     2295.44    120.00 o 
  -5   7  16       57.54       35.35     15.37 o 
  -3   7  16      576.77      622.48     68.49 o 
  -1   7  16      108.20      143.43     25.23 o 
   1   7  16     1125.12     1108.41     49.10 o 
   3   7  16      579.01      678.49     31.29 o 
   5   7  16     1729.56     1582.47     48.47 o 
   7   7  16       37.42       36.16     19.70 o 
   9   7  16       99.96       77.12     12.54 o 
  11   7  16      955.71      962.85     64.06 o 
 -10   8  16       33.18       46.38     17.74 o 
  -8   8  16      152.40      209.32     17.38 o 
  -6   8  16      514.49      523.96     25.05 o 
  -4   8  16      843.62      818.88     36.68 o 
  -2   8  16      933.54      770.74     60.72 o 
   0   8  16      107.23      141.62      9.83 o 
   2   8  16      135.44       99.01     11.52 o 
   4   8  16        4.69       17.59     10.10 o 
   6   8  16      415.93      351.47     29.09 o 
   8   8  16      270.55      230.85     19.80 o 
  10   8  16        0.02       18.16     10.72 o 
 -11   9  16       31.31       47.36     18.54 o 
  -9   9  16       72.99       84.30     31.31 o 
  -7   9  16     2603.91     2829.32    155.43 o 
  -5   9  16       15.30       51.85     14.91 o 
  -3   9  16      396.90      402.65     27.27 o 
  -1   9  16      169.11      198.80     37.08 o 
   1   9  16       29.56       37.27      6.88 o 
   3   9  16      299.17      249.62     27.15 o 
   5   9  16        7.49       24.22     24.73 o 
   7   9  16      991.57     1002.97     40.84 o 
   9   9  16       33.63       69.73     12.77 o 
 -10  10  16       97.56      110.76     55.86 o 
  -8  10  16      648.37      631.20     87.65 o 
  -6  10  16     1476.70     1408.27    105.92 o 
  -4  10  16      192.07      318.53     23.48 o 
  -2  10  16      136.82      116.03     15.08 o 
   0  10  16       29.87       34.20     15.80 o 
   2  10  16        9.57       11.16      8.67 o 
   4  10  16      670.60      722.72     30.20 o 
   6  10  16      152.43      142.71     21.97 o 
   8  10  16        5.19       34.27      8.58 o 
  -9  11  16      447.68      332.73     27.23 o 
  -7  11  16      139.86      151.66     18.30 o 
  -5  11  16      186.12      203.47     18.52 o 
  -3  11  16      493.41      471.24     72.22 o 
  -1  11  16      261.85      230.09     33.96 o 
   1  11  16     1119.70     1216.46     49.59 o 
   3  11  16       62.14      120.92     23.06 o 
   5  11  16       14.86       23.11      7.39 o 
   7  11  16        2.70       13.95      9.98 o 
   9  11  16       18.18       19.46     14.28 o 
  -8  12  16       90.72       77.01     53.41 o 
  -6  12  16      300.09      346.81     34.19 o 
  -4  12  16     1035.52     1043.35     50.56 o 
  -2  12  16      248.03      283.99     23.87 o 
   0  12  16      882.83      907.20     55.26 o 
   2  12  16     2570.75     2775.75     96.77 o 
   4  12  16       44.68       92.49     16.74 o 
   6  12  16      733.20      793.50     40.51 o 
   8  12  16        0.00       25.24      7.02 o 
  -9  13  16      569.25      569.94     48.30 o 
  -7  13  16       56.12       39.09     19.92 o 
  -5  13  16       17.36       12.59     27.18 o 
  -3  13  16      522.14      595.66    120.52 o 
  -1  13  16     2031.96     2021.69     81.47 o 
   1  13  16      308.65      257.44     20.63 o 
   3  13  16      191.08      291.17     22.00 o 
   5  13  16      757.82      720.64     46.64 o 
   7  13  16       17.43       36.85     10.74 o 
  -8  14  16      113.09      184.16     76.23 o 
  -6  14  16      130.47      116.46     31.70 o 
  -4  14  16      145.20      167.13     20.34 o 
  -2  14  16       48.65       81.76     25.64 o 
   0  14  16      795.10      909.28     47.02 o 
   2  14  16        2.04       14.61     11.58 o 
   4  14  16        8.82       41.06     15.99 o 
   6  14  16      253.19      249.06     26.16 o 
  -7  15  16      379.42      442.87     47.56 o 
  -5  15  16       35.14       64.17     19.15 o 
  -3  15  16      993.68     1066.21     48.14 o 
  -1  15  16      394.65      489.25     89.44 o 
   1  15  16      309.69      290.47     26.17 o 
   3  15  16       31.43       50.11     21.37 o 
   5  15  16       56.88       81.88     10.73 o 
  -4  16  16     1299.82     1270.03    105.34 o 
  -2  16  16        0.82       37.36     47.07 o 
   0  16  16     3217.63     3428.10    153.48 o 
   2  16  16       14.97       66.13     21.94 o 
   4  16  16        0.57       43.80     20.46 o 
  -3  17  16      492.22      614.85     50.75 o 
  -1  17  16      267.83      290.11     53.85 o 
   1  17  16       59.58       60.91     20.10 o 
   3  17  16      555.46      811.91     90.86 o 
  -9   1  17     1323.18     1384.76     51.79 o 
  -7   1  17       59.56       48.93     11.27 o 
  -5   1  17     6671.07     6569.15    194.98 o 
  -3   1  17     4785.71     4696.51    149.74 o 
  -1   1  17      517.40      502.67     22.69 o 
   1   1  17     3395.35     3480.92     58.43 o 
   3   1  17       16.92       22.53      5.44 o 
   5   1  17      199.09      236.22     22.88 o 
   7   1  17       12.35       30.99      8.14 o 
   9   1  17     3295.20     3387.48     93.22 o 
  11   1  17      165.05      119.06     25.44 o 
 -10   2  17      644.14      680.65     27.44 o 
  -8   2  17      599.13      571.95     27.43 o 
  -6   2  17       88.09      116.07     30.41 o 
  -4   2  17     1235.36     1154.48     54.34 o 
  -2   2  17       55.55       75.10      7.33 o 
   0   2  17     4765.98     4548.18     73.52 o 
   2   2  17      759.89      737.68     27.81 o 
   4   2  17      940.15      956.05     39.89 o 
   6   2  17     1669.97     1803.23     60.89 o 
   8   2  17      308.57      321.99     21.83 o 
  10   2  17      477.47      460.96     36.26 o 
 -11   3  17      217.15      236.59     20.48 o 
  -9   3  17      211.78      236.34     44.51 o 
  -7   3  17      180.80      202.56     19.62 o 
  -5   3  17     3703.21     3684.13     76.95 o 
  -3   3  17      262.19      233.92     18.21 o 
  -1   3  17       37.59       37.00      6.46 o 
   1   3  17      218.41      232.69     15.40 o 
   3   3  17       24.16       47.28      7.89 o 
   5   3  17       26.27       56.02      8.32 o 
   7   3  17      196.12      208.05     18.96 o 
   9   3  17      537.66      497.62     67.00 o 
  11   3  17      243.75      278.52     58.57 o 
 -10   4  17     1151.55     1178.93     37.46 o 
  -8   4  17      467.84      544.10     35.08 o 
  -6   4  17      122.15      135.58     16.71 o 
  -4   4  17     4288.52     4070.93    106.17 o 
  -2   4  17     2289.18     2333.18     70.42 o 
   0   4  17     2990.14     2904.24     65.76 o 
   2   4  17      285.22      212.40     35.57 o 
   4   4  17     5183.35     5181.89     92.15 o 
   6   4  17     2355.88     2345.74    122.47 o 
   8   4  17      301.72      318.17     30.10 o 
  10   4  17      921.72     1018.86     64.25 o 
 -11   5  17      646.83      674.21     29.98 o 
  -9   5  17      434.56      386.43     19.14 o 
  -7   5  17     1973.89     1824.10     64.88 o 
  -5   5  17       42.77       59.71     12.58 o 
  -3   5  17      433.86      347.21     24.69 o 
  -1   5  17      890.09      823.65     56.10 o 
   1   5  17     1803.96     1663.87     35.31 o 
   3   5  17      108.05       86.37     15.06 o 
   5   5  17      231.37      288.09     20.65 o 
   7   5  17      252.56      175.75     14.35 o 
   9   5  17      382.02      321.09     30.51 o 
  11   5  17      838.92      792.73    101.19 o 
 -10   6  17      124.68      170.77     25.21 o 
  -8   6  17      675.97      650.77     32.36 o 
  -6   6  17      912.56      977.70    112.54 o 
  -4   6  17       68.34       68.21     13.33 o 
  -2   6  17      850.07      834.83     37.10 o 
   0   6  17     1554.90     1619.44     99.60 o 
   2   6  17      355.68      363.77     43.10 o 
   4   6  17      354.91      400.15     44.81 o 
   6   6  17        0.06       24.26     11.42 o 
   8   6  17      138.81      104.34     18.56 o 
  10   6  17      261.61      212.25     23.55 o 
 -11   7  17        0.68       25.37     10.50 o 
  -9   7  17       82.82       83.28     17.81 o 
  -7   7  17      695.42      649.51     91.41 o 
  -5   7  17       51.26       84.63     21.92 o 
  -3   7  17      834.12      858.44     42.23 o 
  -1   7  17        8.10       15.89     11.48 o 
   1   7  17      175.27      187.96     16.27 o 
   3   7  17       13.14       29.80      7.93 o 
   5   7  17       96.23      115.32     20.01 o 
   7   7  17       23.62       23.43     10.04 o 
   9   7  17      122.06      143.21     23.53 o 
 -10   8  17      714.96      842.51     37.43 o 
  -8   8  17      319.03      349.52     29.77 o 
  -6   8  17     2074.46     2064.48     60.27 o 
  -4   8  17        8.29       33.52     12.53 o 
  -2   8  17      854.41      897.47     42.23 o 
   0   8  17      277.12      301.66     35.17 o 
   2   8  17     1660.38     1733.69     51.71 o 
   4   8  17       90.92       92.10     14.80 o 
   6   8  17      211.21      181.75     33.46 o 
   8   8  17      671.07      619.91     37.91 o 
  10   8  17       57.40       57.69     12.76 o 
  -9   9  17       85.37       96.72     40.45 o 
  -7   9  17      342.72      392.49     21.91 o 
  -5   9  17      230.16      342.99     28.49 o 
  -3   9  17       45.53       75.28     50.16 o 
  -1   9  17      184.79      185.76     18.05 o 
   1   9  17       62.27       79.71     19.19 o 
   3   9  17     1542.15     1501.33     66.04 o 
   5   9  17      291.63      313.65     17.17 o 
   7   9  17        9.95       34.15     11.34 o 
   9   9  17        0.13       13.34      8.24 o 
 -10  10  17       29.65       21.88     13.72 o 
  -8  10  17       26.33       85.22     21.81 o 
  -6  10  17     2283.84     2250.51     72.46 o 
  -4  10  17      928.13      928.23     42.61 o 
  -2  10  17      823.07      853.56     60.05 o 
   0  10  17       20.83      100.88     22.13 o 
   2  10  17      550.78      607.95     26.15 o 
   4  10  17       19.85        5.06     12.22 o 
   6  10  17      281.91      245.33     29.05 o 
   8  10  17      232.29      261.52     24.64 o 
  -9  11  17       22.77       58.62     16.95 o 
  -7  11  17      675.32      784.47     77.18 o 
  -5  11  17       40.77       18.50     21.33 o 
  -3  11  17     1421.29     1416.81    146.60 o 
  -1  11  17       37.04       80.06     26.24 o 
   1  11  17     1357.09     1408.28     46.76 o 
   3  11  17     1043.23     1122.98     43.52 o 
   5  11  17      150.59      162.60     13.33 o 
   7  11  17      109.47      127.98     14.97 o 
  -8  12  17        0.15       46.61     30.15 o 
  -6  12  17       56.34       41.66     32.26 o 
  -4  12  17     1190.16     1275.86     49.12 o 
  -2  12  17      359.52      445.50     47.88 o 
   0  12  17      800.96      951.54    110.66 o 
   2  12  17       80.83       80.67     14.94 o 
   4  12  17        0.13        7.48      8.72 o 
   6  12  17      255.68      264.25     29.45 o 
   8  12  17       45.26       38.68     12.62 o 
  -7  13  17      496.98      579.06     45.24 o 
  -5  13  17        5.30       44.06     26.93 o 
  -3  13  17      141.69      159.04     22.33 o 
  -1  13  17      215.74      230.88     39.35 o 
   1  13  17       54.26       15.10     18.93 o 
   3  13  17      194.26      232.57     27.59 o 
   5  13  17      210.41      200.10     33.30 o 
   7  13  17      260.39      255.20     32.88 o 
  -6  14  17       27.31       47.81     34.98 o 
  -4  14  17      354.43      446.62     33.69 o 
  -2  14  17      187.56      136.76     25.13 o 
   0  14  17      329.12      287.20     25.44 o 
   2  14  17      139.50      189.92     35.26 o 
   4  14  17        0.29        3.46     10.11 o 
   6  14  17      236.65      220.38     23.17 o 
  -5  15  17      559.70      663.64    108.63 o 
  -3  15  17     1023.08     1220.86    102.57 o 
  -1  15  17      698.01      821.27     52.37 o 
   1  15  17      452.27      517.38     38.41 o 
   3  15  17       22.76       21.31     24.51 o 
   5  15  17     1511.78     1404.12    121.24 o 
  -4  16  17      111.38      150.76     22.88 o 
  -2  16  17       48.86       27.26     31.89 o 
   0  16  17        1.23       10.01     22.65 o 
   2  16  17       16.69       50.92     18.26 o 
  -1  17  17      328.61      381.69     52.87 o 
  -8   0  18      389.57      313.31     66.48 o 
  -6   0  18     2126.80     2078.93     64.63 o 
  -4   0  18     2843.55     2660.27     46.17 o 
  -2   0  18      217.71      172.25     12.22 o 
   0   0  18     1001.76      908.38     49.15 o 
   2   0  18       36.11       41.31      7.75 o 
   4   0  18     4545.66     4789.68    183.10 o 
   6   0  18     4755.16     5135.80    214.53 o 
   8   0  18      582.81      563.62     37.73 o 
  10   0  18      598.39      612.19    134.17 o 
  -9   1  18       26.06       43.20     16.17 o 
  -7   1  18      193.92      163.74     22.24 o 
  -5   1  18      572.61      600.88     36.58 o 
  -3   1  18      206.76      174.73     13.57 o 
  -1   1  18        8.13       20.57      4.08 o 
   1   1  18       51.76       71.86      8.37 o 
   3   1  18      281.52      295.16     26.08 o 
   5   1  18      668.94      682.83     42.83 o 
   7   1  18      236.94      241.95     27.82 o 
   9   1  18      717.85      828.68     42.40 o 
  11   1  18       20.42       19.08     10.81 o 
 -10   2  18        0.04       12.62     13.43 o 
  -8   2  18      431.35      433.68     23.11 o 
  -6   2  18      404.31      370.82     20.33 o 
  -4   2  18     2686.07     2751.83     51.59 o 
  -2   2  18      963.05      973.19     44.08 o 
   0   2  18     1064.26      985.21     28.53 o 
   2   2  18      774.37      776.94     29.71 o 
   4   2  18     3105.50     2965.02     65.71 o 
   6   2  18     1140.63     1215.38     37.07 o 
   8   2  18       24.45       36.50      8.13 o 
  10   2  18       13.29       47.19     17.31 o 
  -9   3  18      124.38      172.76     15.71 o 
  -7   3  18      736.50      634.11     23.16 o 
  -5   3  18     1345.64     1279.90     79.55 o 
  -3   3  18     2739.82     2514.13     91.37 o 
  -1   3  18     4186.75     4296.02     89.32 o 
   1   3  18       73.64       63.65      9.29 o 
   3   3  18      824.24      780.91     30.24 o 
   5   3  18     2359.60     2364.46     65.68 o 
   7   3  18      123.26      148.27     12.84 o 
   9   3  18      885.60     1037.11     40.49 o 
 -10   4  18     1101.12     1140.42     41.61 o 
  -8   4  18      354.01      325.03     44.29 o 
  -6   4  18       79.90       89.60     15.82 o 
  -4   4  18      549.73      480.53     27.66 o 
  -2   4  18     3032.04     3106.43     67.56 o 
   0   4  18      190.42      162.30     12.82 o 
   2   4  18     1086.50     1068.07     33.32 o 
   4   4  18      425.95      364.60     39.32 o 
   6   4  18       45.25       34.09      8.65 o 
   8   4  18      831.97      818.78     28.93 o 
  10   4  18        0.95       19.24     11.10 o 
 -11   5  18       22.70       51.64     26.71 o 
  -9   5  18      564.65      469.12     26.15 o 
  -7   5  18      154.14      125.69     55.47 o 
  -5   5  18       35.20       60.65     11.08 o 
  -3   5  18      267.07      299.83     25.29 o 
  -1   5  18       21.87       27.91     10.79 o 
   1   5  18      330.66      314.50     33.40 o 
   3   5  18     1025.82     1030.22     41.67 o 
   5   5  18      296.01      323.16     31.27 o 
   7   5  18       62.80      108.48     19.75 o 
   9   5  18      438.98      474.37     45.01 o 
 -10   6  18      471.12      574.64     35.05 o 
  -8   6  18        4.34       24.69     17.17 o 
  -6   6  18      264.12      254.60     34.87 o 
  -4   6  18        6.90       29.18     11.66 o 
  -2   6  18      437.91      482.90     40.94 o 
   0   6  18       16.46       30.80     14.46 o 
   2   6  18     2954.85     2818.01     89.83 o 
   4   6  18       10.13       27.56      8.35 o 
   6   6  18       40.43       76.58     10.45 o 
   8   6  18     1124.53     1163.61     55.82 o 
  10   6  18        6.30       16.65      7.82 o 
 -11   7  18     1584.98     1816.45    135.10 o 
  -9   7  18       26.18       18.33      9.77 o 
  -7   7  18       84.69      121.26     14.63 o 
  -5   7  18      902.99      849.34     41.77 o 
  -3   7  18      496.67      552.42     47.83 o 
  -1   7  18     2566.65     2910.19     94.30 o 
   1   7  18      783.14      781.71     31.82 o 
   3   7  18      876.56      963.36     24.81 o 
   5   7  18      234.49      200.31     22.59 o 
   7   7  18     1274.86     1339.73     39.50 o 
   9   7  18      118.96      102.97     12.70 o 
 -10   8  18       44.90       86.49     18.14 o 
  -8   8  18      108.70      102.00     21.24 o 
  -6   8  18        6.82       16.77     28.17 o 
  -4   8  18       40.29       67.32     67.24 o 
  -2   8  18       57.01      104.34     35.20 o 
   0   8  18       24.81       53.04     15.33 o 
   2   8  18       15.55       38.72      7.89 o 
   4   8  18      120.62      134.72     18.11 o 
   6   8  18       79.24      109.73     19.16 o 
   8   8  18       19.78       11.84      9.63 o 
  -9   9  18       44.93       45.23     15.90 o 
  -7   9  18      824.78      818.66     32.64 o 
  -5   9  18      938.10      877.57     43.74 o 
  -3   9  18     1115.87     1169.82    122.69 o 
  -1   9  18     3286.70     3519.82    127.86 o 
   1   9  18        1.32       20.82     18.06 o 
   3   9  18      668.82      691.72     42.41 o 
   5   9  18      687.83      637.42     32.95 o 
   7   9  18      539.02      639.12     75.31 o 
   9   9  18      206.09      182.50     20.45 o 
  -8  10  18        1.29       37.87     30.70 o 
  -6  10  18       13.06       15.53     23.21 o 
  -4  10  18      126.51      174.54     33.22 o 
  -2  10  18      518.53      636.88     50.13 o 
   0  10  18       92.14       89.99     16.91 o 
   2  10  18      537.80      591.32     68.51 o 
   4  10  18       39.20       38.62      7.30 o 
   6  10  18      169.89      162.02     25.40 o 
   8  10  18        4.37       22.49      9.22 o 
  -9  11  18       11.20       73.51     35.43 o 
  -7  11  18       56.17       87.39     19.71 o 
  -5  11  18       36.16       76.71     32.64 o 
  -3  11  18      727.55      776.18     39.35 o 
  -1  11  18       39.21       85.46     15.77 o 
   1  11  18       73.32       63.27     14.05 o 
   3  11  18       12.29       10.04     14.11 o 
   5  11  18       37.38       55.25     30.92 o 
   7  11  18      249.70      242.27     25.17 o 
  -8  12  18        7.84       23.72     13.91 o 
  -6  12  18       30.34       85.66     19.73 o 
  -4  12  18      198.49      188.28     19.59 o 
  -2  12  18     2037.08     2023.39     68.81 o 
   0  12  18        6.90       46.01     16.43 o 
   2  12  18     1555.35     1704.93     75.59 o 
   4  12  18      166.18      108.28     18.64 o 
   6  12  18        2.29       18.84     15.16 o 
  -7  13  18      193.77      206.34     26.58 o 
  -5  13  18       57.71       27.73     16.19 o 
  -3  13  18       24.36       36.88     17.58 o 
  -1  13  18      320.77      388.11     31.43 o 
   1  13  18      183.69      153.00     46.62 o 
   3  13  18       96.15       74.32     19.95 o 
   5  13  18      827.19      900.60     74.57 o 
  -6  14  18       62.72       73.24     33.62 o 
  -4  14  18      892.83      982.11     61.35 o 
  -2  14  18      382.38      521.60     37.02 o 
   0  14  18        0.07       10.88     12.07 o 
   2  14  18      398.13      463.63     41.40 o 
   4  14  18       74.19       67.45     15.75 o 
  -5  15  18      156.44      171.21     28.40 o 
  -3  15  18       17.77       56.44     16.58 o 
  -1  15  18      349.66      500.18     42.83 o 
   1  15  18        0.12       34.07     36.82 o 
   3  15  18        2.49        6.54     64.55 o 
  -2  16  18       23.55       16.15     16.90 o 
   0  16  18       51.68       86.83     18.48 o 
  -9   1  19       34.44       36.17     13.62 o 
  -7   1  19     2426.33     2397.00     76.58 o 
  -5   1  19       52.31       57.50     14.78 o 
  -3   1  19     1243.72     1270.03     26.76 o 
  -1   1  19      507.00      512.22     15.71 o 
   1   1  19      130.96      144.28     14.10 o 
   3   1  19      485.16      546.00     37.60 o 
   5   1  19      482.00      476.00     42.07 o 
   7   1  19      473.51      680.02    125.12 o 
   9   1  19      110.20       93.68     24.73 o 
  -8   2  19      266.87      264.38     33.79 o 
  -6   2  19      231.80      185.42     12.06 o 
  -4   2  19      624.32      647.98     30.41 o 
  -2   2  19      705.55      731.97     38.16 o 
   0   2  19       32.22       31.53      6.70 o 
   2   2  19     2702.31     2799.61     68.05 o 
   4   2  19      264.12      277.62     27.42 o 
   6   2  19      906.59      916.36     37.54 o 
   8   2  19        0.13       26.86      6.16 o 
  10   2  19        4.33       33.25     14.67 o 
  -9   3  19      265.50      246.33     28.43 o 
  -7   3  19      192.48      141.47     12.45 o 
  -5   3  19      230.70      190.83     15.39 o 
  -3   3  19      749.16      701.79     86.72 o 
  -1   3  19       49.84       78.90      9.62 o 
   1   3  19        0.10       10.14      8.50 o 
   3   3  19      497.29      568.85     45.00 o 
   5   3  19       79.15       65.54     11.90 o 
   7   3  19      388.27      459.30     51.26 o 
   9   3  19       35.37       50.55     17.73 o 
 -10   4  19      166.71      176.97     33.73 o 
  -8   4  19      136.18      193.62     70.02 o 
  -6   4  19     1364.57     1315.46     91.96 o 
  -4   4  19     1322.00     1231.72     24.51 o 
  -2   4  19        1.08       19.45      6.45 o 
   0   4  19      281.43      224.16     43.10 o 
   2   4  19     2738.22     2679.15     70.94 o 
   4   4  19      420.93      476.79     43.66 o 
   6   4  19      900.72      938.68     51.18 o 
   8   4  19       63.30       72.71     15.21 o 
  10   4  19       43.29       34.01     12.36 o 
  -9   5  19       38.19       22.23     10.92 o 
  -7   5  19      161.18      179.23     17.62 o 
  -5   5  19      579.87      625.94     30.68 o 
  -3   5  19      982.16     1030.96     62.88 o 
  -1   5  19     5092.45     5165.02    212.24 o 
   1   5  19      888.73      989.74    163.39 o 
   3   5  19      248.77      231.79     24.71 o 
   5   5  19      705.88      679.71     28.89 o 
   7   5  19      603.14      663.10     28.83 o 
   9   5  19      470.03      460.46     49.04 o 
 -10   6  19       26.92       34.44     11.84 o 
  -8   6  19       25.84       45.39     15.66 o 
  -6   6  19      200.81      206.68     39.95 o 
  -4   6  19       10.08       27.40      8.81 o 
  -2   6  19     3525.16     3732.90    126.61 o 
   0   6  19       13.59       39.61     10.53 o 
   2   6  19      767.98      734.86     29.82 o 
   4   6  19        2.28       34.02     20.47 o 
   6   6  19      597.16      658.06     36.86 o 
   8   6  19      356.46      371.54     29.17 o 
  -9   7  19       56.72       53.63     30.28 o 
  -7   7  19        5.74       38.06     10.09 o 
  -5   7  19      148.70      177.98     24.08 o 
  -3   7  19      221.63      247.66     51.00 o 
  -1   7  19      858.07      945.65     37.00 o 
   1   7  19       41.84       64.91     11.80 o 
   3   7  19      291.19      286.12     19.69 o 
   5   7  19      389.66      419.62     42.56 o 
   7   7  19       93.96       99.57     16.61 o 
   9   7  19      248.25      248.95     27.59 o 
 -10   8  19      713.90      741.74     65.28 o 
  -8   8  19       78.29       77.15     17.29 o 
  -6   8  19      447.40      444.83     54.21 o 
  -4   8  19      813.21      762.03     37.44 o 
  -2   8  19     6768.68     6760.83    234.44 o 
   0   8  19     1793.40     1907.19     83.67 o 
   2   8  19     2251.07     2446.00     68.40 o 
   4   8  19      105.43      127.96     25.71 o 
   6   8  19       48.37       57.30     18.45 o 
   8   8  19     1935.86     1813.74    153.15 o 
  -9   9  19       11.58       25.70     24.67 o 
  -7   9  19        6.68       12.77     10.45 o 
  -5   9  19      752.83      778.72     54.62 o 
  -3   9  19       97.08      114.62     50.56 o 
  -1   9  19       90.00      141.97     39.08 o 
   1   9  19        9.92       41.29     30.40 o 
   3   9  19      219.28      161.97     20.33 o 
   5   9  19      116.84      137.19     18.28 o 
   7   9  19        1.06       34.88     11.26 o 
  -8  10  19      751.27      782.43     54.24 o 
  -6  10  19       42.71       29.52     15.25 o 
  -4  10  19      127.18      145.34     36.88 o 
  -2  10  19     2093.88     2169.68     85.09 o 
   0  10  19      270.51      332.48     22.36 o 
   2  10  19      907.43      846.20     97.70 o 
   4  10  19      144.81      159.12     22.32 o 
   6  10  19      209.14      178.86     22.12 o 
  -7  11  19       81.00      103.97     34.98 o 
  -5  11  19        6.30       22.81     10.69 o 
  -3  11  19      680.49      791.62    146.85 o 
  -1  11  19     3172.55     3754.44    240.84 o 
   1  11  19       49.86       79.64     31.72 o 
   3  11  19        6.54       -0.23     12.80 o 
   5  11  19      280.39      288.25     59.48 o 
   7  11  19      906.12      843.97     74.43 o 
  -6  12  19      156.78      202.11     38.48 o 
  -4  12  19      585.09      534.86     41.65 o 
  -2  12  19       57.49      107.99     61.11 o 
   0  12  19       27.08       17.14     28.92 o 
   2  12  19      116.87      147.99     23.94 o 
   4  12  19       65.99       45.28     18.03 o 
   6  12  19      100.93      115.01     35.63 o 
  -5  13  19       74.66       54.09     20.40 o 
  -3  13  19     1647.75     1763.92    136.82 o 
  -1  13  19     1079.04     1328.04     54.99 o 
   1  13  19       72.53       64.19     15.15 o 
   3  13  19        0.40       38.79     15.96 o 
   5  13  19      198.43       83.40     31.04 o 
  -4  14  19      738.44      724.62    177.69 o 
  -2  14  19     1080.02     1218.51     80.75 o 
   0  14  19       53.28       71.30     35.98 o 
   2  14  19      155.23      210.98     33.30 o 
   4  14  19      225.21      168.65     28.22 o 
  -3  15  19      850.62     1077.22     81.52 o 
  -1  15  19        3.06       30.03     18.41 o 
   1  15  19      204.64      231.86     33.09 o 
  -6   0  20       11.99       -2.20     10.77 o 
  -4   0  20        8.72       13.80      8.69 o 
  -2   0  20       14.51       10.24      5.13 o 
   0   0  20        9.80       21.17     10.53 o 
   2   0  20     5341.87     5396.34    173.43 o 
   4   0  20      666.12      654.45     36.52 o 
   6   0  20     1284.87     1162.38     71.01 o 
   8   0  20       55.87       37.88     14.12 o 
  -7   1  20      192.07      171.76     37.39 o 
  -5   1  20       11.09       31.99     11.57 o 
  -3   1  20       95.84       89.05     12.48 o 
  -1   1  20       53.57       37.03      7.95 o 
   1   1  20      401.04      362.36     23.33 o 
   3   1  20      296.47      315.06     34.41 o 
   5   1  20      159.03      128.79     15.27 o 
   7   1  20        3.25       26.66      6.14 o 
   9   1  20       12.75       12.59      7.64 o 
  -8   2  20     2506.32     2426.87     96.87 o 
  -6   2  20       64.44       37.31     22.35 o 
  -4   2  20      346.46      376.05     28.37 o 
  -2   2  20      113.30      130.32     15.43 o 
   0   2  20       24.78       26.30      5.26 o 
   2   2  20     1376.10     1503.25     48.59 o 
   4   2  20      301.69      365.34     34.34 o 
   6   2  20      677.05      675.59     43.37 o 
   8   2  20       33.49       30.26     10.61 o 
  -9   3  20      294.36      350.99     36.33 o 
  -7   3  20      999.59      934.42     49.20 o 
  -5   3  20     1792.69     1657.73     45.96 o 
  -3   3  20      463.03      473.41     31.81 o 
  -1   3  20      522.35      482.19     32.98 o 
   1   3  20     2325.18     2391.85     60.99 o 
   3   3  20     1540.71     1519.53     37.17 o 
   5   3  20      638.19      651.48     36.11 o 
   7   3  20        0.09       34.55     10.26 o 
   9   3  20      135.53      106.05     16.25 o 
  -8   4  20        6.82       43.35     22.00 o 
  -6   4  20        9.60       23.85      9.74 o 
  -4   4  20       50.25       48.23     11.08 o 
  -2   4  20     6358.63     6110.67    283.74 o 
   0   4  20     2771.66     2917.11    110.52 o 
   2   4  20      785.70      815.59     21.54 o 
   4   4  20      702.24      756.76     38.60 o 
   6   4  20      165.62      163.37     12.86 o 
   8   4  20      707.10      826.58     66.86 o 
  -9   5  20      151.15      143.88     31.70 o 
  -7   5  20      715.15      813.46     61.19 o 
  -5   5  20       28.11       25.59     10.71 o 
  -3   5  20      698.59      628.12     35.45 o 
  -1   5  20      661.95      714.57     32.15 o 
   1   5  20       66.35       98.84     30.33 o 
   3   5  20      147.83      189.78     36.78 o 
   5   5  20       22.42       41.86     15.65 o 
   7   5  20      477.09      511.91     39.75 o 
   9   5  20      270.53      323.87     35.81 o 
 -10   6  20      383.31      360.94     50.17 o 
  -8   6  20      648.69      723.41     47.50 o 
  -6   6  20       87.84       58.54     34.34 o 
  -4   6  20       41.52       32.46     13.36 o 
  -2   6  20     2676.18     2896.97     76.39 o 
   0   6  20      957.79      992.49     72.50 o 
   2   6  20        3.94       14.80      4.88 o 
   4   6  20      392.94      364.89     44.17 o 
   6   6  20       44.61       50.20     12.01 o 
   8   6  20     1056.85     1024.07     54.30 o 
  -9   7  20      133.03      151.83     34.87 o 
  -7   7  20      123.87      171.33     27.68 o 
  -5   7  20      919.02     1024.01     65.21 o 
  -3   7  20     1229.33     1331.69     82.51 o 
  -1   7  20      534.03      682.75     41.01 o 
   1   7  20       16.83       46.70     17.65 o 
   3   7  20       15.44       15.09      8.78 o 
   5   7  20       56.52       62.73     10.74 o 
   7   7  20     2438.50     2572.16     72.78 o 
  -8   8  20        0.02       19.03      9.78 o 
  -6   8  20        0.36        6.74      9.54 o 
  -4   8  20      474.15      547.82     51.38 o 
  -2   8  20      160.90      136.30     13.79 o 
   0   8  20       51.62       43.62     25.63 o 
   2   8  20       50.05       55.03     15.50 o 
   4   8  20      113.39       93.23     24.41 o 
   6   8  20       64.59       52.14      9.33 o 
   8   8  20       47.62       33.25     11.47 o 
  -7   9  20      215.97      257.00     23.79 o 
  -5   9  20     1365.55     1292.36     43.83 o 
  -3   9  20      487.29      454.99     56.85 o 
  -1   9  20     1568.60     1725.32     59.29 o 
   1   9  20       34.76       18.42     21.44 o 
   3   9  20       11.81       34.27     13.22 o 
   5   9  20        4.06       43.47     15.47 o 
   7   9  20      526.85      545.93     47.15 o 
  -8  10  20       26.83       27.65     44.50 o 
  -6  10  20       69.56       46.11     26.48 o 
  -4  10  20      526.31      543.00     34.63 o 
  -2  10  20     1967.41     2190.24    177.32 o 
   0  10  20      540.70      627.61     40.27 o 
   2  10  20       46.98       49.21     17.65 o 
   4  10  20        2.76       27.23     10.95 o 
   6  10  20       21.46       35.92     16.53 o 
  -7  11  20      745.31      706.85     56.24 o 
  -5  11  20        0.01       24.94     14.56 o 
  -3  11  20      274.24      311.23     25.24 o 
  -1  11  20      279.45      455.93     58.81 o 
   1  11  20       25.68       51.06     17.47 o 
   3  11  20      151.07      226.63     29.21 o 
   5  11  20        4.07        8.49      9.47 o 
  -6  12  20      224.00      219.50     28.25 o 
  -4  12  20      182.87      176.68     47.17 o 
  -2  12  20     2706.13     2862.26     90.75 o 
   0  12  20      712.75      698.88     61.63 o 
   2  12  20      653.53      717.63     45.64 o 
   4  12  20       33.84       30.11     18.08 o 
  -5  13  20      717.20      641.74     71.79 o 
  -3  13  20       83.76      149.16     18.62 o 
  -1  13  20      186.07      220.87     49.96 o 
   1  13  20      267.24      190.48     37.33 o 
   3  13  20       80.30       49.59     14.51 o 
  -2  14  20      243.30      308.84     34.78 o 
   0  14  20      592.74      465.58     72.73 o 
   2  14  20       54.01       84.72     17.83 o 
  -7   1  21     1928.43     1996.88     79.35 o 
  -5   1  21      320.32      270.75     29.81 o 
  -3   1  21       74.70       87.44     16.81 o 
  -1   1  21       81.21       67.88     20.08 o 
   1   1  21      491.62      483.44     18.77 o 
   3   1  21      184.89      170.29     22.46 o 
   5   1  21      123.05       94.08     19.22 o 
   7   1  21        0.92       15.73      7.97 o 
   9   1  21      429.07      329.02     58.22 o 
  -8   2  21     1441.28     1339.83     69.33 o 
  -6   2  21       77.06       49.19     10.81 o 
  -4   2  21       42.98       68.37     12.27 o 
  -2   2  21      484.94      488.86     31.34 o 
   0   2  21       26.11       44.02      7.38 o 
   2   2  21      362.22      255.74     25.71 o 
   4   2  21     1319.81     1437.68     78.18 o 
   6   2  21        1.32       14.45      7.10 o 
   8   2  21      102.88       80.33     18.33 o 
  -7   3  21      405.39      391.94     96.38 o 
  -5   3  21     1269.12     1192.90     57.64 o 
  -3   3  21       85.95       92.21     11.62 o 
  -1   3  21       19.24       28.67      8.16 o 
   1   3  21     2086.90     2329.88     72.84 o 
   3   3  21        0.07       12.20      7.37 o 
   5   3  21      152.40      158.54     20.84 o 
   7   3  21      231.09      221.21     31.36 o 
  -8   4  21     1199.12     1348.56     68.86 o 
  -4   4  21      693.69      537.14     37.49 o 
  -2   4  21      107.22      109.37     20.18 o 
   0   4  21     2084.45     2049.26    126.38 o 
   2   4  21     2452.33     2566.22    102.18 o 
   4   4  21       76.52       79.30     18.19 o 
   6   4  21       59.25       65.07     13.08 o 
   8   4  21       26.68       52.93     15.74 o 
  -9   5  21       22.10       71.92     28.71 o 
  -7   5  21      686.44      674.45     48.16 o 
  -5   5  21      655.14      557.45     29.03 o 
  -3   5  21      815.96      817.64     70.31 o 
  -1   5  21     2675.09     2639.96     73.10 o 
   1   5  21      106.90      114.49     16.91 o 
   3   5  21      140.93      108.58     90.24 o 
   5   5  21      132.64      124.51     18.40 o 
   7   5  21     1696.19     1885.95     49.88 o 
  -8   6  21      286.63      299.33     36.46 o 
  -6   6  21      178.36      164.18     13.44 o 
  -4   6  21      410.41      347.64     31.64 o 
  -2   6  21     1553.03     1599.71     62.83 o 
   0   6  21      701.71      819.32     49.05 o 
   2   6  21       41.12       74.19     12.90 o 
   4   6  21     1270.75     1443.40     57.75 o 
   6   6  21      232.91      179.02     20.04 o 
   8   6  21      277.94      253.42     36.83 o 
  -9   7  21       12.04       32.96     23.47 o 
  -7   7  21      918.40      959.31     57.21 o 
  -5   7  21       72.01       65.85     14.99 o 
  -3   7  21      195.32      160.81     25.87 o 
  -1   7  21      131.95      151.28     16.92 o 
   1   7  21      124.73      122.64     37.08 o 
   3   7  21      102.10       86.66     20.62 o 
   5   7  21       22.53       31.46      8.65 o 
   7   7  21       84.93       72.16     16.77 o 
  -8   8  21       44.75       73.63     27.54 o 
  -6   8  21     1072.68     1084.57     41.25 o 
  -4   8  21     1105.00     1097.90     38.71 o 
  -2   8  21     2396.16     2379.18     90.69 o 
   0   8  21      626.66      695.92     41.98 o 
   2   8  21        6.61       46.12      9.29 o 
   4   8  21      662.53      678.91     77.48 o 
   6   8  21       27.92       43.90      9.09 o 
  -7   9  21       88.63      104.78     29.92 o 
  -5   9  21      398.81      430.73     28.42 o 
  -3   9  21      134.19      122.79     23.19 o 
  -1   9  21      212.80      225.87     42.77 o 
   1   9  21      109.15      166.17     18.32 o 
   3   9  21        0.50       29.92     17.50 o 
   5   9  21      407.65      325.76     66.17 o 
  -6  10  21     1480.20     1574.75     98.55 o 
  -4  10  21      275.08      381.48     31.52 o 
  -2  10  21      227.80      248.23     66.19 o 
   0  10  21     1260.17     1264.49     85.67 o 
   2  10  21       24.37       28.27     17.92 o 
   4  10  21       12.40       31.32     36.45 o 
  -5  11  21      401.32      369.76     69.66 o 
  -3  11  21       25.77       30.90     15.03 o 
  -1  11  21     1043.12     1196.68     63.55 o 
   1  11  21       59.19       46.90     14.35 o 
   3  11  21       13.21       63.63     19.70 o 
   5  11  21      263.53      197.07     45.53 o 
  -4  12  21      425.75      465.17     46.07 o 
  -2  12  21        1.37       21.96     14.93 o 
   0  12  21       14.47       25.58     10.16 o 
   2  12  21      309.21      265.20     32.66 o 
   4  12  21      320.42      380.60     50.69 o 
  -3  13  21      169.63      131.83     41.58 o 
  -1  13  21      458.47      508.62     99.04 o 
   1  13  21      105.40      116.79     18.51 o 
  -6   0  22     1166.25     1200.89     61.77 o 
  -4   0  22      176.38      143.21     24.83 o 
  -2   0  22      578.19      604.14    108.07 o 
   0   0  22     1630.38     1805.09     98.24 o 
   2   0  22       36.78       27.22     11.11 o 
   4   0  22      657.91      440.54     33.82 o 
   6   0  22      275.89      172.92     66.70 o 
   8   0  22      153.97      118.35     26.05 o 
  -7   1  22      809.82      899.45     53.29 o 
  -5   1  22       64.40       58.59     18.34 o 
  -3   1  22       26.16       45.96     16.21 o 
  -1   1  22        8.81       20.57      8.22 o 
   1   1  22      270.21      236.48     15.08 o 
   3   1  22      123.47      136.38     17.99 o 
   5   1  22       35.57       13.55      9.47 o 
   7   1  22      136.69      117.33     20.20 o 
  -6   2  22      924.89      858.94     79.40 o 
  -4   2  22      266.44      267.23     67.55 o 
  -2   2  22      435.36      366.74     37.21 o 
   0   2  22      403.95      336.27     22.92 o 
   2   2  22      628.23      561.02     28.79 o 
   4   2  22     1228.13     1250.12     44.27 o 
   6   2  22      185.17      157.24     35.49 o 
   8   2  22        0.18       11.66     29.67 o 
  -7   3  22      893.82      895.01     57.41 o 
  -5   3  22      100.61       70.24     24.73 o 
  -3   3  22      126.99      152.85     24.95 o 
  -1   3  22      480.68      413.92     31.59 o 
   1   3  22     2321.36     2267.59     90.20 o 
   3   3  22       93.28       80.04     34.43 o 
   5   3  22       13.12       26.21      8.86 o 
   7   3  22      523.66      371.20     59.34 o 
  -8   4  22       28.44       35.77     23.21 o 
  -6   4  22     1896.95     1985.51    120.27 o 
  -4   4  22     1178.91     1005.62     40.22 o 
  -2   4  22      799.31      836.34    131.42 o 
   0   4  22      106.59      107.04     16.52 o 
   2   4  22       33.92       23.87      8.62 o 
   4   4  22     1786.37     1718.55     58.80 o 
   6   4  22      226.00      178.05     28.53 o 
  -7   5  22      900.12      855.86     87.97 o 
  -5   5  22     1276.49     1119.87     56.28 o 
  -3   5  22        1.07       28.96      7.18 o 
  -1   5  22      241.79      233.21     21.36 o 
   1   5  22      128.12      146.85     53.83 o 
   3   5  22      286.30      363.74    117.22 o 
   5   5  22      660.56      622.07     91.34 o 
   7   5  22       63.49       68.96     21.35 o 
  -8   6  22      805.47      880.47     91.38 o 
  -6   6  22      325.34      388.17     41.77 o 
  -4   6  22      111.78      135.11     24.41 o 
  -2   6  22      420.18      467.24     32.48 o 
   0   6  22       29.18       38.28     21.20 o 
   2   6  22      124.33      167.31     62.51 o 
   4   6  22       15.60       32.52      9.65 o 
   6   6  22       21.12       15.75     10.50 o 
  -7   7  22      232.32      218.61     38.89 o 
  -5   7  22     2067.19     2519.31     81.62 o 
  -3   7  22        6.38       24.72      9.50 o 
  -1   7  22      430.33      603.86     62.90 o 
   1   7  22       23.33       13.19      9.23 o 
   3   7  22      893.88      990.02     69.37 o 
   5   7  22      925.24      928.15     63.16 o 
  -6   8  22       11.26       32.79     11.86 o 
  -4   8  22        6.54       37.32     12.11 o 
  -2   8  22        0.24       12.42     17.93 o 
   0   8  22       67.15      101.36     38.04 o 
   2   8  22       55.98       65.57     16.91 o 
   4   8  22      247.12      183.43     58.88 o 
   6   8  22        7.38       27.69     12.23 o 
  -5   9  22      747.46      771.85     52.61 o 
  -3   9  22        5.57       11.38     34.21 o 
  -1   9  22      380.10      471.71     35.40 o 
   1   9  22      141.47      187.68     31.53 o 
   3   9  22      578.71      655.42     86.37 o 
   5   9  22      304.30      234.51     47.62 o 
  -6  10  22       39.27       58.47     16.12 o 
  -4  10  22      159.10      178.96     47.84 o 
  -2  10  22      169.14      236.43     24.75 o 
   0  10  22        0.00       30.49     12.37 o 
   2  10  22      169.39      111.29     18.55 o 
   4  10  22      148.80       93.98     22.44 o 
  -5  11  22      134.64       69.77     29.39 o 
  -3  11  22        2.80       34.81     16.81 o 
  -1  11  22        9.05       33.39     12.05 o 
   1  11  22       51.91       58.39     14.84 o 
   3  11  22      296.85      297.00     36.69 o 
  -2  12  22      295.37      355.14     59.97 o 
   0  12  22       59.38       52.55     20.11 o 
  -5   1  23      210.03      192.47     35.09 o 
  -3   1  23      101.94      134.18     42.27 o 
  -1   1  23        6.80       30.23     14.27 o 
   1   1  23     1415.98     1415.57     47.59 o 
   3   1  23      265.66      243.01     36.19 o 
   5   1  23       69.29       59.24     10.81 o 
   7   1  23      239.82      143.00     35.02 o 
  -6   2  23      261.42      154.76     48.72 o 
  -4   2  23      174.79      151.07     25.89 o 
  -2   2  23      499.60      416.70     62.52 o 
   0   2  23      459.64      419.18     75.10 o 
   2   2  23      240.81      218.32     32.60 o 
   4   2  23        4.96       30.64      9.59 o 
   6   2  23      288.60      183.83     33.88 o 
  -7   3  23       29.18       42.74     19.79 o 
  -5   3  23      507.84      350.95     92.14 o 
  -3   3  23      198.04      149.33     28.46 o 
  -1   3  23       23.09       21.65      6.39 o 
   1   3  23        2.48       12.61      7.95 o 
   3   3  23     1172.58     1272.96    125.40 o 
   5   3  23      387.12      282.69     57.18 o 
  -8   4  23      888.72      500.97    124.55 o 
  -6   4  23      361.29      316.18     77.33 o 
  -4   4  23      442.96      364.85    102.68 o 
  -2   4  23     1771.11     1692.60     74.25 o 
   0   4  23      175.20      177.05     14.26 o 
   2   4  23      348.84      385.86     85.08 o 
   4   4  23       53.34       72.57     25.01 o 
   6   4  23      948.73      988.54     86.28 o 
  -7   5  23       33.08       61.79     22.79 o 
  -5   5  23      662.46      598.17    118.11 o 
  -3   5  23       26.69       55.25     18.72 o 
  -1   5  23        4.98       17.33      9.10 o 
   1   5  23     2290.45     2254.62    119.61 o 
   3   5  23     1605.31     1663.14     75.78 o 
   5   5  23      962.34      957.86     78.24 o 
  -6   6  23     1087.02     1203.14    117.81 o 
  -4   6  23      531.07      428.91    108.96 o 
  -2   6  23      148.99      140.12     28.77 o 
   0   6  23        0.47       18.49     25.65 o 
   2   6  23        1.01       27.52     17.11 o 
   4   6  23     2244.17     2186.59     71.95 o 
   6   6  23      127.27      122.07     36.12 o 
  -7   7  23        8.64      120.57     31.93 o 
  -5   7  23        2.66       -1.68     15.58 o 
  -3   7  23      127.24      117.22     17.32 o 
  -1   7  23        5.88       19.69      8.02 o 
   1   7  23      495.62      487.03     35.07 o 
   3   7  23      255.47      244.24     63.14 o 
   5   7  23       89.53       89.83     26.10 o 
  -6   8  23      980.00      867.61    127.02 o 
  -4   8  23      241.18      178.45     48.70 o 
  -2   8  23      113.28      119.30     21.65 o 
   0   8  23      292.08      263.12     23.76 o 
   2   8  23       41.43       99.53     19.54 o 
   4   8  23     1300.42     1453.45    145.97 o 
  -5   9  23     1045.52     1198.16    123.97 o 
  -3   9  23       82.28       45.18     11.15 o 
  -1   9  23       99.90      101.58     17.17 o 
   1   9  23       93.53       95.17     15.55 o 
   3   9  23        1.66       46.30     13.75 o 
  -4  10  23       87.40       94.54     19.92 o 
  -2  10  23        0.30        9.68     10.08 o 
   0  10  23      193.71      159.18     17.55 o 
   2  10  23        4.20       40.08     15.14 o 
  -1  11  23       48.13       38.42     13.03 o 
   1  11  23      501.63      486.55     50.27 o 
  -4   0  24      705.35      631.58    112.67 o 
  -2   0  24      878.35      814.20     72.34 o 
   0   0  24      140.60      133.54     34.95 o 
   2   0  24      243.08      253.03     74.96 o 
   4   0  24      184.35      148.42     38.53 o 
   6   0  24      583.39      304.44     98.88 o 
  -5   1  24       46.11       20.78     11.92 o 
  -3   1  24      110.60       93.66     23.76 o 
  -1   1  24       13.96       22.71     11.02 o 
   1   1  24      242.82      175.02     36.88 o 
   3   1  24       18.71       22.60      9.68 o 
   5   1  24        0.84       29.79     12.18 o 
  -6   2  24        6.31       19.04      8.68 o 
  -4   2  24      315.03      267.47     49.54 o 
  -2   2  24      913.95      955.31     94.36 o 
   0   2  24       30.21       25.82     10.91 o 
   2   2  24       27.25       32.61     17.71 o 
   4   2  24      114.92       99.07     27.35 o 
   6   2  24      298.65      189.13     47.55 o 
  -7   3  24       10.65       22.80     14.70 o 
  -5   3  24      253.30      162.12     46.60 o 
  -3   3  24     2242.37     2172.35     71.93 o 
  -1   3  24       39.99       22.41      8.30 o 
   1   3  24     1433.15     1444.65    100.50 o 
   3   3  24       26.95       50.43     38.89 o 
   5   3  24       90.06       23.96      9.99 o 
  -6   4  24      788.53      701.19     80.17 o 
  -4   4  24      232.76      273.83     70.60 o 
  -2   4  24      117.85      118.65     31.53 o 
   0   4  24      899.19      843.27    138.72 o 
   2   4  24      709.10      654.03     50.12 o 
   4   4  24      576.13      482.33     79.16 o 
  -5   5  24      465.92      318.44    106.55 o 
  -3   5  24      393.64      280.71     84.73 o 
  -1   5  24       20.91       41.72     14.44 o 
   1   5  24       11.44        2.17      8.04 o 
   3   5  24        3.14       16.25     11.08 o 
   5   5  24      370.33      292.87     61.18 o 
  -6   6  24      386.06      199.78     81.88 o 
  -4   6  24      527.53      356.43     83.30 o 
  -2   6  24       13.91       48.18     18.01 o 
   0   6  24     1017.04      978.93     49.97 o 
   2   6  24       18.18       30.51     14.74 o 
   4   6  24      335.46      316.13     65.37 o 
  -5   7  24     1334.01     1606.84    158.07 o 
  -3   7  24        0.02       14.82     14.75 o 
  -1   7  24      128.53      119.77     18.18 o 
   1   7  24      845.33      958.91     78.58 o 
   3   7  24      275.67      227.62     25.66 o 
  -4   8  24       55.86      127.43     34.98 o 
  -2   8  24       19.26       50.56     12.69 o 
   0   8  24        7.44       24.90     15.42 o 
   2   8  24        5.57       22.61     10.59 o 
  -3   9  24       13.97       31.66     22.29 o 
  -1   9  24       95.83      141.73     19.20 o 
   1   9  24     1419.95     1326.83    110.16 o 
  -5   1  25       41.99       39.02     10.45 o 
  -3   1  25     1461.99     1473.96     48.79 o 
  -1   1  25       12.59       23.81      7.81 o 
   1   1  25       20.32       31.26      9.44 o 
   3   1  25        1.09        8.31      8.09 o 
  -4   2  25       44.76       75.69     25.70 o 
  -2   2  25      839.49      920.77     36.89 o 
   0   2  25       72.64       70.06     16.50 o 
   2   2  25      107.27      104.03     22.29 o 
   4   2  25        3.49       48.38     21.94 o 
  -5   3  25      134.97      154.30     42.16 o 
  -3   3  25       13.80       28.33      9.69 o 
  -1   3  25      119.92      106.74     23.62 o 
   1   3  25      270.56      177.37     48.63 o 
   3   3  25       66.84       56.93     20.68 o 
  -4   4  25      222.08      178.32     51.29 o 
  -2   4  25      596.70      562.02    130.96 o 
   0   4  25       14.59       10.88      9.83 o 
   2   4  25        0.61       42.87     12.23 o 
   4   4  25      466.15      223.38     50.68 o 
  -5   5  25      272.39      162.28     74.07 o 
  -3   5  25      102.11      122.40     39.28 o 
  -1   5  25       93.70      125.66     19.65 o 
   1   5  25     1797.20     1763.39    154.97 o 
   3   5  25       20.30       46.39     23.44 o 
  -4   6  25       29.05       21.65     18.43 o 
  -2   6  25        4.64        3.30      9.61 o 
   0   6  25      733.82      573.95    139.91 o 
   2   6  25      606.28      374.49    124.17 o 
  -3   7  25       34.26       30.81     18.74 o 
  -1   7  25       10.27       29.83     22.34 o 
   1   7  25      336.25      357.44     82.97 o 
  -4   0  26      145.77      124.58     41.74 o 
  -2   0  26      200.93      117.64     41.79 o 
   0   0  26        8.52       24.26     11.75 o 
   2   0  26      577.17      423.18     99.26 o 
  -3   1  26       24.48       25.40     11.70 o 
  -1   1  26       42.25       30.56      9.97 o 
   1   1  26       38.56       19.36      9.69 o 
  -4   2  26       13.86       33.32     13.03 o 
  -2   2  26      137.84       64.08     25.11 o 
   0   2  26       77.84       54.26     16.23 o 
   2   2  26      152.70      186.87     35.65 o 
  -3   3  26      750.27      740.11     77.23 o 
  -1   3  26        0.50       25.57     16.79 o 
   1   3  26        0.94       73.16     35.81 o 
  -2   4  26      142.81      138.62     45.41 o 
   0   4  26     1094.54     1120.52    112.60 o 
  -1   5  26        0.05       30.78     17.81 o 
                                                 
